# Supplementary material for: Informal institutions and corporate carbon emissions: Evidence from China’s listed companies
Source: PLoS One. 2026 Feb 3;21(2):e0341892. doi: 10.1371/journal.pone.0341892 (PMC12867256; doi:10.1371/journal.pone.0341892)
Supplement: S1 File — (XLSX) [file pone.0341892.s001.xlsx]

## Sheet: Sheet1
Firm_id	year	CSR	CO2	Religion60	Religion80	Religion100	Religion150	Religion200	Religion250	Religion300	Buddhist60	Buddhist80	Buddhist100	Buddhist150	Buddhist200	Buddhist250	Buddhist300	Taoist60	Taoist80	Taoist100	Taoist150	Taoist200	Taoist250	Taoist300	REGISTEREDCAPITAL	Size	Lev	ROA	ROE	Cashflow	REC	FIXED	Intangible	Tangible	Growth	AssetGrowth	Invest1	Invest2	Invest3	Invest4	Loss	Board	Indep	Dual	TOP1	TOP3	TOP5	TOP10	Balance1
2	2010	64.2	14833880	49	136	167	310	424	859	1369	42	103	126	232	318	706	1199	7	33	41	78	106	153	170	1.100e+10	26.0969	0.746861	0.0500479	0.176802	0.0103751	0.00739215	0.0056557	0.00173417		0.0374959	0.567036	0.0019035	0.0118161	0.00190015	0.0116879	0	2.3979	36.36	0	14.7255	16.9635	18.8461	22.7716	0.082633
2	2011	84.56	20487422	49	136	167	311	425	862	1372	42	103	126	233	319	709	1202	7	33	41	78	106	153	170	1.100e+10	26.4143	0.770997	0.0453246	0.189507	0.0114427	0.00511401	0.00538763	0.00147016		0.415447	0.37364	0.00121297	0.0201143	0.00120779		0	2.3979	36.36	0	14.7255	17.1673	19.4724	23.1411	0.0831905
2	2012	86.71	28250815	49	136	167	312	426	863	1373	42	103	126	234	320	710	1203	7	33	41	78	106	153	170	1.100e+10	26.6603	0.783163	0.046407	0.208875	0.00983617	0.00498031	0.0042562	0.00112684	0.998341	0.436505	0.278835	0.00050865	0.0101669	0.00050348	0.0101617	0	2.3979	36.36	0	14.725	17.2114	19.3658	23.4301	0.0860874
2	2013	83.73	42808735	49	136	167	312	426	863	1373	42	103	126	234	320	710	1203	7	33	41	78	106	153	170	1.101e+10	26.8954	0.77997	0.0426513	0.195093	0.00401471	0.00642516	0.00444437	0.00089747	0.998682	0.313263	0.265056	0.00643976	0.00970961	0.00643501	0.00920302	0	2.3979	36.36	0	14.699	16.8857	18.7696	22.2961	0.082633
2	2014	70.74	56916600	49	136	167	313	427	864	1374	42	103	126	235	321	711	1204	7	33	41	78	106	153	170	1.104e+10	26.9546	0.772046	0.0390588	0.174285	0.0820694	0.00372549	0.00454035	0.00172607	0.997877	0.0810021	0.0609414	0.00382038	0.00524609	0.003819	-0.00656292	0	2.3979	36.36	0	14.9082	30.1198	33.5616	37.8859	0.799105
2	2015	90.01	64831076	49	136	167	313	427	864	1374	42	103	126	235	321	711	1204	7	33	41	78	106	153	170	1.105e+10	27.1388	0.777015	0.0463505	0.205782	0.0262492	0.0041071	0.00804436	0.00170947	0.997961	0.335828	0.20237	0.00405776	0.0142122	0.00404935	0.0137228	0	2.3979	36.36	0	15.2264	35.504	42.804	55.3547	0.781433
2	2016	76.52	67574067	49	136	167	313	427	864	1374	42	103	126	235	321	711	1204	7	33	41	78	106	153	170	1.104e+10	27.4455	0.805367	0.0393216	0.190279	0.0476313	0.00249828	0.00819911	0.00151728	0.99824	0.229754	0.358875	0.00351186	0.027472	0.00310719	0.0263807	0	2.3979	36.36	0	15.2436	35.5441	44.4522	57.4043	0.781433
2	2017	41.87	90020327	49	136	167	313	427	864	1374	42	103	126	235	321	711	1204	7	33	41	78	106	153	170	1.067e+08	27.784	0.839813	0.0372826	0.213626	0.0706423	0.00122945	0.00609158	0.00123354	0.998589	0.0100628	0.402893	0.00284164	0.0285024	0.00267117	0.0244902	0	2.3979	36.36	1	29.3755	49.6758	56.9841	68.5318	0.405482
2	2018	41.88	92304227	49	136	167	313	427	864	1374	42	103	126	235	321	711	1204	7	33	41	78	106	153	170	1.104e+10	28.0554	0.845856	0.0365803	0.233355	0.0219931	0.00103768	0.00754544	0.00323999	0.996618	0.225537	0.311695	0.00506008	0.020971	0.00501928	0.0193482	0	2.3979	36.36	0	29.3755	49.6759	60.1533	71.706	0.405482
2	2019	41.8	1.322e+08	49	135	167	313	428	865	1375	42	102	126	235	322	712	1205	7	33	41	78	106	153	170	1.130e+10	28.1791	0.843589	0.0338386	0.217825	0.0264096	0.00114922	0.00716783	0.00304616	0.996826	0.235873	0.131724	0.00408496	0.00999412	0.00402208	0.00797662	0	2.30259	40	0	28.692	46.9738	54.5858	64.247	0.486571
2	2020	41.74	1.218e+08	49	136	167	313	428	865	1375	42	103	126	235	322	712	1205	7	33	41	78	106	153	170	1.162e+10	28.2565	0.812835	0.0329516	0.191154	0.0284553	0.00160093	0.00672881	0.00325693	0.996633	0.139219	0.0804933	0.00416682	0.00656191	0.0041308	0.00380667	0	2.3979	36.36	0	27.9126	48.8192	54.3844	58.9828	0.583907
6	2010	56.28	825140	28	109	170	285	395	662	1267	25	91	131	218	296	524	1104	3	18	39	67	99	138	163	7.608e+08	22.8713	0.701421	0.0626837	0.209026	0.126842	0	0.00086715	0	1	0.264703	0.178255	0.00124868	0.00124868	0.00123701	-0.00241639	0	2.19722	33.33	0	19.932	32.4185	40.6457	45.9491	0.335188
6	2011	60.82	727680	28	109	170	286	396	664	1270	25	91	131	219	297	526	1107	3	18	39	67	99	138	163	9.890e+08	22.8422	0.652855	0.0514044	0.159389	0.144024	0	0.00083673	0.00260058	0.997399	0.107127	-0.0287488	0.00028304	0.00028304	0.00028249	0.00028249	0	2.19722	33.33	0	19.932	32.4185	40.7383	48.1734	0.335188
6	2012	68.92	1037351	28	109	170	287	397	665	1271	25	91	131	220	298	527	1108	3	18	39	67	99	138	163	1.286e+09	22.9579	0.620165	0.0712766	0.195581	0.233491	0.00142724	0.00057698	0.00225689	0.997743	0.188072	0.122742	0.00017248	0.00017248	0.00017105	0.00017105	0	2.19722	33.33	0	19.932	33.3772	43.3425	53.0953	0.338868
6	2013	67.28	1428510	28	109	170	287	397	665	1271	25	91	131	220	298	527	1108	3	18	39	67	99	138	163	1.350e+09	23.0227	0.579972	0.0722891	0.18046	-0.0893136	0.00175558	0.00054142	0.00205977	0.99794	0.498858	0.066863	0.00025945	0.00025945	-0.0034941	-0.0034941	0	2.19722	33.33	0	20.3114	37.0741	47.1863	54.8334	0.49586
6	2014	38.17	873963	28	109	170	287	398	666	1272	25	91	131	220	299	528	1109	3	18	39	67	99	138	163	1.350e+09	23.1874	0.64142	0.0471843	0.121993	-0.0934173	0.00136346	0.00035618	0	1	-0.494946	0.179076	0.00069172	0.00069172	0.00055118	0.00055118	0	2.19722	33.33	0	21.9283	38.6613	39.9162	41.884	0.550509
6	2015	75.99	1189503	28	109	170	287	398	666	1272	25	91	131	220	299	528	1109	3	18	39	67	99	138	163	1.350e+09	23.2651	0.646151	0.0358826	0.100759	-0.0239038	0.0011728	0.00026563	0	1	0.569229	0.0808533	0.00031534	0.00031534	0.00031534	0.00031534	0	2.07944	37.5	0	21.9283	37.5088	39.2738	41.594	0.550509
6	2016	63.26	1056311	28	109	170	287	398	666	1272	25	91	131	220	299	528	1109	3	18	39	67	99	138	163	1.350e+09	23.3012	0.610499	0.0621381	0.167039	0.129717	0.00056698	0.00021573	0	1	-0.0808588	0.0367522	5.992e-05	5.992e-05	5.992e-05	5.992e-05	0	2.07944	37.5	0	21.9283	37.5088	39.1163	40.8581	0.550509
6	2017	34.57	917504	28	109	170	287	398	666	1272	25	91	131	220	299	528	1109	3	18	39	67	99	138	163	3.057e+08	23.2989	0.565648	0.0623696	0.151419	0.0537964	0.00075747	0.00022288			-0.118903	-0.00231233	0.00013608		0.00013496		0	1.94591	42.86	0	21.9283	37.5088	39.1164	41.0644	0.550509
6	2018	35.35	766747	39	100	181	267	388	569	1156	34	87	142	204	292	441	991	5	13	39	63	96	128	165	1.350e+09	23.3287	0.528236	0.0692086	0.152665	0.118691	0.00061628	0.0004933			-0.151246	0.0301978	0.0013623		0.00136228		0	1.94591	42.86	0	21.9283	39.4237	41.2685	43.3565	0.637836
6	2019	40.49	1480465	39	100	181	267	389	570	1157	34	87	142	204	293	442	992	5	13	39	63	96	128	165	1.350e+09	23.4798	0.544612	0.0575824	0.124379	-0.0123374	0.0009624	0.00083481			0.485494	0.163156	0.00087903	0.00810118	0.00087105		0	1.94591	42.86	0	21.9283	39.5088	41.6177	44.3264	0.641725
6	2020	37.13	1455155	39	100	181	267	389	570	1157	34	87	142	204	293	442	992	5	13	39	63	96	128	165	1.350e+09	23.4599	0.492185	0.0579145	0.120319	-0.0108525	0.00099214	0.00285596			-0.213489	-0.019724	0.00033427		0.00032706		0	2.19722	33.33	0	21.9283	40.5006	42.1811	44.3938	0.686955
8	2013	15.56	102947	30	91	173	257	380	539	1065	26	81	138	195	287	417	898	4	10	35	62	93	122	167	3.036e+08	20.2559	0.100605	0.0366929	0.0412129	0.10657	0.00721017	0.536794	0.00211514	0.997885	-0.081551	0.0208467	0.0178064	0.0178064	0.0170449	0.0170449	0	1.94591	42.86	0	62.7115	65.5928	66.9004	68.4888	0.0328732
8	2014	14.59	102149	30	91	173	257	381	540	1066	26	81	138	195	288	418	899	4	10	35	62	93	122	167	3.036e+08	20.3288	0.112276	0.0119423	0.013368	0.101922	0.00878347	0.455509	0.00134301	0.998657	0.00897721	0.0756466	0.00455078	0.00455078	0.0016623	0.0016623	0	1.94591	42.86	0	51.4804	60.2412	63.2008	66.5961	0.122191
8	2015	17.96	403872	39	67	107	206	401	528	896	29	45	77	163	331	448	790	10	22	30	43	70	80	106	2.409e+09	22.0012	0.189809	0.0890885	0.108321	-0.0201881	0.206999	0.119262	0.0161856	0.636214	3.216	4.32523	0.137217	0.25012	0.136833	0.249737	0	1.94591	42.86	0	28.2176	41.2354	47.5291	59.7158	0.339144
8	2016	21.29	559189	39	67	107	207	403	532	900	29	45	77	163	332	451	793	10	22	30	44	71	81	107	2.809e+09	22.8265	0.246583	0.0900596	0.116852	-0.00685084	0.203376	0.0223164	0.0205662	0.628671	0.448569	1.28249	0.0167967	0.437167	0.0143586	0.27246	0	1.94591	42.86	0	12.4596	24.2991	29.7009	40.4339	0.550237
8	2017	23.84	786380	39	67	107	207	403	532	900	29	45	77	163	332	451	793	10	22	30	44	71	81	107	2.818e+09	23.0915	0.326949	0.0942834	0.13318	-0.00495949	0.233441	0.0229524	0.0186982	0.650707	0.242497	0.303401	0.00697963	0.0454332	0.00694267	-0.00984371	0	1.94591	42.86	0	12.4187	24.2737	31.9365	43.3944	0.550237
8	2018	23.25	630775	39	67	107	207	403	532	900	29	45	77	163	332	451	793	10	22	30	44	71	81	107	2.781e+09	23.0714	0.29251	0.0323381	0.0468602	-0.0564255	0.294764	0.0294123	0.0223504	0.634071	0.100376	-0.0198487	0.0110154	0.0404508	0.0108589		0	2.19722	33.33	0	20	39.6461	47.5354	53.1931	0.620925
8	2019	19.89	1047392	39	67	107	207	403	532	900	29	45	77	163	332	451	793	10	22	30	44	71	81	107	2.781e+09	23.2119	0.370962	0.0406396	0.0610649	0.00044163	0.300334	0.0368488	0.0233226	0.672554	0.255465	0.150786	0.0166882	0.0390732	0.0165079	0.0370439	0	2.19722	33.33	0	22.923	41.0182	43.4457	47.9013	0.549058
8	2020	1.65	768098	39	67	107	207	403	532	900	29	45	77	163	332	451	793	10	22	30	44	71	81	107	2.781e+09	23.2749	0.480167	-0.0717224	-0.125232	0.0405384	0.232047	0.0351186	0.0260981	0.738149	-0.404524	0.0650724	0.0180575	0.041666	0.0159298	0.0376974	1	2.19722	33.33	0	25.6192	42.3375	44.8635	47.8704	0.49128
10	2013	15.65	93926	42	68	108	204	397	529	891	32	45	78	161	328	449	785	10	23	30	43	69	80	106	5.881e+08	20.7507	0.358152	0.0060127	0.0100939	0.00412459	0.161182	0.0424896	0.00765492	0.992345	0.925853	3.28639	0.026683	0.026683	0.00332288	-0.00249715	0	2.3979	36.36	0	29.9896	49.0961	51.738	53.9392	0.354887
10	2014	4.26	65549	42	68	108	204	397	529	892	32	45	78	161	328	449	786	10	23	30	43	69	80	106	5.881e+08	20.5054	0.314128	-0.0822249	-0.124362	-0.15007	0.0942985	0.0598226	0.00632508	0.993675	-0.364488	-0.217526	0.0143232	0.0143232	0.0143096	-0.00465341	1	2.30259	40	0	29.9896	46.7961	47.6855	49.2454	0.347572
10	2015	8.71	303563	42	68	109	206	401	533	898	32	45	79	163	332	453	792	10	23	30	43	69	80	106	8.199e+08	22.3646	0.579577	0.00669553	0.0146766	-0.075167	0.0771135	0.0110846	0.00237008	0.840075	3.1571	5.41888	0.00640121	0.778625	-0.0218121	0.744195	0	2.30259	40	0	21.5111	32.3274	38.4487	46.8153	0.309521
10	2016	15.97	394146	30	98	174	279	393	623	1241	27	84	135	213	296	488	1078	3	14	39	66	97	135	163	8.199e+08	22.3029	0.544721	0.00777503	0.0177791	-0.0166917	0.0812231	0.0143739	0.00248745	0.853625	0.100431	-0.0598381	0.0143921		0.0143182		0	2.3979	36.36	0	21.5111	29.4484	35.5697	44.3358	0.193304
10	2017	-1.06	234273	30	98	174	279	393	623	1241	27	84	135	213	296	488	1078	3	14	39	66	97	135	163	8.199e+08	21.8563	0.620116	-0.263872	-0.619619	0.181686	0.0922883	0.0202226	0.00376683		-0.280622	-0.360196	0.00049759		-0.00354606		1	2.3979	36.36	0	21.5111	28.8028	34.0263	41.2164	0.175682
10	2018	-0.56	111669	30	98	174	279	393	623	1241	27	84	135	213	296	488	1078	3	14	39	66	97	135	163	8.199e+08	21.9091	0.819505	-0.227803	-0.820729	-0.072842	0.284749	0.0217	0.00304903	0.934928	-0.544245	0.054144	0.00114504	0.108165	0.00098862	0.107016	1	2.30259	40	0	13.5078	23.5068	31.6544	43.4752	0.386982
10	2020	16.08	445056	42	97	170	261	378	536	1030	36	86	137	200	284	415	863	6	11	33	61	94	121	167	8.199e+08	21.9879	0.769527	0.0194946	0.0972664	-0.101871	0.544813	0.00644425	0.00052656	0.942151	-0.255949	-0.174741	0.00023751		-0.00808118		0	2.3979	36.36	0	14.5655	24.7692	33.6375	44.0268	0.372926
11	2010	27.85	318784	29	109	168	284	394	676	1269	26	91	129	217	295	538	1106	3	18	39	67	99	138	163	5.960e+08	21.7925	0.699635	0.0608934	0.227662	-0.034936	0.0233193	0.0268126	0.0365786	0.963421	0.174845	0.0278235	0.00687568	0.00687568	0.004929	0.004929	0	2.07944	37.5	0	54.2231	64.2793	65.0341	65.8412	0.175091
11	2011	30.48	434546	29	109	168	285	395	678	1272	26	91	129	218	296	540	1109	3	18	39	67	99	138	163	5.960e+08	21.9759	0.676791	0.0802949	0.256671	-0.103288	0.0201541	0.0185768	0.0285863	0.971414	0.418244	0.20126	0.00426042	0.00426042	0.00415186	0.00415186	0	2.19722	33.33	0	54.3148	64.7252	65.4925	66.4707	0.174798
11	2012	32.08	535528	29	109	168	286	396	679	1273	26	91	129	219	297	541	1110	3	18	39	67	99	138	163	5.960e+08	22.0972	0.619304	0.100619	0.284482	0.203942	0.00521021	0.0199512	0.0288804	0.97112	0.321415	0.128899	0.00123659	0.00123659	0.00101358	0.00101358	0	2.19722	33.33	0	54.328	64.244	64.767	65.6559	0.174755
11	2013	41.23	446431	29	109	168	286	396	679	1273	26	91	129	219	297	541	1110	3	18	39	67	99	138	163	5.960e+08	22.0774	0.534334	0.0769024	0.181905	0.0285095	0.00573369	0.0194413	0.0276112	0.972389	-0.130055	-0.0196049	0.00321383	0.00321383	-0.00150914	-0.00150914	0	2.19722	33.33	0	54.3301	64.14	64.6153	65.4312	0.174749
11	2014	39.26	428366	29	109	168	286	397	686	1275	26	91	129	219	298	548	1112	3	18	39	67	99	138	163	5.960e+08	22.0799	0.465632	0.107651	0.215275	-0.00376667	0.00684604	0.0164987	0.025698	0.974302	-0.216632	0.00259096	0.00353263	0.00353263	0.00330874	0.00330874	0	2.19722	33.33	0	54.3301	64.1145	64.59	65.4774	0.174749
11	2015	34.81	309151	29	109	168	286	397	686	1275	26	91	129	219	298	548	1112	3	18	39	67	99	138	163	5.960e+08	22.2003	0.520347	0.0379569	0.0751076	0.070727	0.00885257	0.0196197	0.0211518	0.978848	-0.150603	0.127849	0.00985905	0.00985905	0.00961012	0.00961012	0	2.19722	33.33	0	54.3301	64.1145	64.6223	65.5236	0.174749
11	2016	38.97	793772	29	109	168	286	397	680	1275	26	91	129	219	298	542	1112	3	18	39	67	99	138	163	5.960e+08	22.6185	0.637636	0.06432	0.157293	0.338431	0.00474339	0.0111103	0.0128469		0.911239	0.519341	0.00106278		0.00103099		0	2.19722	33.33	0	54.3301	64.4754	65.3879	66.5635	0.174749
11	2017	39.28	773092	29	109	168	286	397	680	1275	26	91	129	219	298	542	1112	3	18	39	67	99	138	163	5.960e+08	22.4084	0.458117	0.103416	0.233588	-0.0642033	0.0085796	0.00544133			0.410589	-0.189504	0.00055931		0.00055755		0	2.07944	37.5	0	54.3301	64.4754	65.3879	66.451	0.174749
11	2018	39.96	968064	29	109	168	286	397	686	1275	26	91	129	219	298	548	1112	3	18	39	67	99	138	163	5.960e+08	22.4846	0.425931	0.105705	0.189235	0.193051	0.0110359	0.00560334			-0.0404346	0.0791479	0.00318637		0.00316503		0	2.19722	33.33	0	63.8242	64.3512	64.7416	65.5105	0.00454888
11	2019	39.24	1301566	29	109	168	286	398	686	1276	26	91	129	219	299	548	1113	3	18	39	67	99	138	163	5.960e+08	23.1003	0.696768	0.0894526	0.224624	0.0872398	0.0201368	0.00868488	6.501e-05		0.421359	0.850879	0.0106814	0.177262	0.0106199		0	2.19722	33.33	0	63.8242	64.3536	64.7493	65.5016	0.00454888
11	2020	39.44	1337355	29	110	170	286	399	688	1276	26	92	131	219	300	550	1113	3	18	39	67	99	138	163	5.960e+08	23.2253	0.690259	0.0636504	0.20754	0.0315791	0.0153758	0.00952163	3.949e-05		0.0360214	0.133197	0.00450062		0.00448798		0	2.19722	33.33	0	56.9571	62.2716	62.8335	63.7699	0.0877832
12	2010	68.2	2306024	28	89	171	252	377	532	1042	24	79	137	192	285	411	877	4	10	34	60	92	121	165	2.077e+09	23.2466	0.457945	0.136592	0.258193	0.189766	0.0194233	0.708193	0.0305765	0.967948	0.466906	0.142602	0.184772	0.184772	0.183362	0.180558	0	2.19722	33.33	0	3.6919	10.7361	16.4487	21.9702	0.980392
12	2011	64.13	2960173	28	89	171	253	378	533	1045	24	79	137	193	286	412	880	4	10	34	60	92	121	165	2.076e+09	23.4499	0.521906	0.0963941	0.190189	0.110496	0.0206267	0.617201	0.0597769	0.939019	0.0680261	0.22549	0.224708	0.225911	0.2239	0.198598	0	2.19722	33.33	1	3.6211	10.0363	11.8937	14.8319	0.901144
12	2012	62.08	2397988	28	89	172	254	379	534	1046	24	79	138	194	287	413	881	4	10	34	60	92	121	165	2.075e+09	23.386	0.493004	0.0249724	0.0507484	0.120384	0.0193093	0.656986	0.0648367	0.934951	-0.154324	-0.061878	0.0910102	0.0910102	0.0902032	0.0779682	0	2.19722	33.33	1	3.622	10.0388	12.1532	15.6674	0.901144
12	2013	70.58	2187242	28	89	172	254	379	534	1046	24	79	138	194	287	413	881	4	10	34	60	92	121	165	2.075e+09	23.4366	0.442868	0.110232	0.206931	0.112665	0.00904781	0.529213	0.0618965	0.937902	0.105719	0.0518322	0.149443	0.14907	0.148075	0.126676	0	2.19722	33.33	0	3.622	9.4924	11.69	14.7998	0.825491
12	2014	63.79	2133411	28	89	172	254	380	535	1047	24	79	138	194	288	414	882	4	10	34	60	92	121	165	2.075e+09	23.4501	0.442985	0.0562551	0.100984	0.0920062	0.0208235	0.644522	0.0619316	0.93787	-0.0891274	0.0136298	0.125547	0.124528	0.123801	0.0920665	0	2.19722	33.33	0	3.622	9.2105	10.753	12.7074	0.825491
12	2015	73.74	2750320	28	89	172	254	380	535	1047	24	79	138	194	288	414	882	4	10	34	60	92	121	165	2.075e+09	23.4742	0.511695	0.0354043	0.0677925	0.0697975	0.02893	0.651438	0.054048	0.945758	0.0548494	0.0243904	0.0566559	0.0566559	0.0545382	0.0388011	0	1.60944	60	0	11.0803	18.6248	23.4468	30.9722	0.354007
12	2016	72.45	2794082	28	89	172	254	380	535	1047	24	79	138	194	288	414	882	4	10	34	60	92	121	165	2.075e+09	23.5651	0.525907	0.0490322	0.101964	0.130686	0.0366241	0.668227	0.0602129	0.916611	0.207673	0.0951407	0.0823338	0.114498	0.0817957		0	1.94591	42.86	1	15.4479	22.24	26.3034	32.1285	0.253923
12	2017	12.4	3741793	28	89	172	254	380	535	1047	24	79	138	194	288	414	882	4	10	34	60	92	121	165	2.484e+09	23.6955	0.55057	0.0451797	0.0980123	0.126104	0.0326715	0.590774	0.0536075	0.92605	0.212313	0.139279	0.0706937		0.0704388		0	2.19722	33.33	0	14.8415	21.367	25.2709	29.7083	0.253923
12	2018	17.12	3483683	28	89	172	254	380	535	1047	24	79	138	194	288	414	882	4	10	34	60	92	121	165	2.863e+09	23.6737	0.505634	0.0244356	0.0518083	0.111455	0.0309839	0.519552	0.0541864	0.926105	-0.0247659	-0.0215392	0.0356218		0.0354031		0	2.07944	37.5	0	14.8078	21.3184	25.2135	29.5642	0.253923
12	2019	19.68	3066279	89	150	184	283	392	562	1106	73	121	143	215	292	432	928	16	29	41	68	100	130	178	3.107e+09	23.6248	0.457957	0.0300369	0.0580286	0.130707	0.0356943	0.537493	0.0574041	0.925284	-0.0130005	-0.0477654	0.0374322		0.037383		0	2.07944	37.5	0	15.0051	21.6024	25.5494	31.1452	0.253923
12	2020	22.62	3166556	46	113	181	269	390	571	1164	39	93	142	205	294	443	998	7	20	39	64	96	128	166	3.071e+09	23.6071	0.406367	0.0450033	0.0792855	0.152694	0.0381072	0.511418	0.0637322	0.923218	0.0190245	-0.017489	0.0610272		0.0609235		0	2.19722	33.33	0	15.1883	21.8663	26.7205	32.6862	0.253923
14	2010	28.69	243364	35	100	179	266	385	573	1164	31	87	140	204	289	443	999	4	13	39	62	96	130	165	2.017e+08	21.1868	0.647874	0.0465933	0.148121	0.0423921	0.00350483	0.0192048	0	1	0.0595163	-0.0873607	0.00026799	0.00026799	0.00026799	0.00026799	0	2.19722	44.44	0	32.0227	36.1646	38.3076	42.5256	0.0696689
14	2011	30.22	111676	35	100	179	267	386	574	1167	31	87	140	205	290	444	1002	4	13	39	62	96	130	165	2.017e+08	21.3096	0.663812	0.0381646	0.111051	-0.145974	0.00334929	0.0159309	0	1	-0.456148	0.130557	0.00028871	0.00028871	0.00027746	0.00027746	0	2.19722	33.33	0	32.0227	35.2453	37.7352	41.5601	0.0596737
14	2012	28.44	118580	35	100	180	268	387	575	1168	31	87	141	206	291	445	1003	4	13	39	62	96	130	165	2.017e+08	21.4266	0.686526	0.0173791	0.0536116	0.0457373	0.00218524	0.0132673	0	1	0.0537014	0.124182	0.00028106	0.00028106	0.00021638	-0.00072947	0	2.19722	33.33	0	32.0227	35.7024	37.8937	40.9283	0.0596737
14	2013	31.03	159537	35	99	180	269	387	575	1168	31	86	141	206	291	445	1003	4	13	39	63	96	130	165	2.017e+08	21.3613	0.649425	0.0179943	0.0542948	0.0392027	0.0027192	0.014854	9.896e-05	0.999901	0.338565	-0.063245	0.00183903	0.00183903	0.00181242	0.00181242	0	2.19722	33.33	0	32.0227	40.1932	42.5007	44.4005	0.195473
14	2014	31.94	184593	35	99	180	269	388	576	1169	31	86	141	206	292	446	1004	4	13	39	63	96	130	165	2.017e+08	21.5283	0.676601	0.0304076	0.0905377	-0.143933	0.00213151	0.0100842	6.541e-05	0.999935	-0.0924461	0.181759	0.00029214	0.00029214	0.0002467	0.0002467	0	2.19722	33.33	0	32.0227	34.1902	35.7038	38.3676	0.036748
14	2015	33.14	140904	35	99	180	269	388	576	1169	31	86	141	206	292	446	1004	4	13	39	63	96	130	165	2.017e+08	21.4982	0.643892	0.0242377	0.0713907	0.0183802	0.00214034	0.00947291	0.00032342	0.999677	-0.192651	-0.0296054	0.00242268	0.00242268	0.00242268	0.00242268	0	2.19722	33.33	0	32.0227	44.7188	46.5059	49.4235	0.359492
14	2016	28.67	207612	35	99	180	269	388	576	1169	31	86	141	206	292	446	1004	4	13	39	63	96	130	165	2.017e+08	21.3512	0.575952	0.0143968	0.0371448	0.237114	0.00056643	0.0106344	0.00028065		0.502267	-0.136696	0.00045279				0	2.19722	33.33	0	32.8717	47.1946	49.5443	52.7955	0.350214
14	2017	27.32	161816	35	99	180	269	388	576	1169	31	86	141	206	292	446	1004	4	13	39	63	96	130	165	2.017e+08	21.1474	0.476437	0.00645968	0.0137806	0.274311	0.00039961	0.0117288	0.00022888		-0.173363	-0.184403	0.00030166		0.00029754		0	2.19722	33.33	0	34.0167	42.2507	43.7306	45.8681	0.20725
14	2018	36.34	134156	35	99	180	269	388	576	1169	31	86	141	206	292	446	1004	4	13	39	63	96	130	165	2.017e+08	21.3742	0.504366	0.0896943	0.176556	-0.0616092	5.98e-05	0.00805614	9.983e-05		-0.302474	0.254517	0.00141949		0.00141871		0	2.19722	33.33	0	34.0167	35.8624	37.2201	39.2265	0.0276914
14	2019	29.26	178612	35	99	180	269	389	577	1170	31	86	141	206	293	447	1005	4	13	39	63	96	130	165	2.017e+08	21.4025	0.515342	0.0165218	0.0337132	0.0164713	2.207e-05	0.00717518	2.854e-05		0.224095	0.0287478	0.00017965		0.00017899		0	2.19722	33.33	0	34.0167	36.0494	37.5803	39.782	0.0306063
14	2020	27.52	94611	35	99	180	269	389	577	1170	31	86	141	206	293	447	1005	4	13	39	63	96	130	165	2.017e+08	21.6127	0.608096	0.00414643	0.00956664	0.106485	0.00051865	0.0104487			-0.208761	0.233893	0.00332584		0.0033192		0	2.19722	33.33	0	34.0167	36.8103	39.1036	42.5568	0.0445036
16	2010	8.63	5681358	34	102	177	268	386	581	1185	30	89	138	205	291	449	1020	4	13	39	63	95	132	165	1.204e+09	23.5246	0.743477	0.00673811	0.024294	-0.026283	0.119703	0.0903855	0.0116284	0.988132	0.290551	0.213649	0.0330616	0.0330616	0.0301733	0.0301733	0	1.94591	42.86	0	19	25.6023	27.5903	30.1838	0.232083
16	2011	2.88	4629125	34	102	177	269	387	582	1188	30	89	138	206	292	450	1023	4	13	39	63	95	132	165	1.204e+09	23.551	0.749408	0.00144902	0.00571565	-0.0810629	0.111971	0.105241	0.0114976	0.988269	-0.052236	0.0266934	0.0237389	0.0237389	0.0233733	0.0233733	0	1.94591	42.86	0	19	25.9469	28.0537	29.9123	0.250219
16	2012	13.26	5245527	34	102	178	270	388	583	1189	30	89	139	207	293	451	1024	4	13	39	63	95	132	165	1.204e+09	23.5304	0.743593	0.00271523	0.0107123	-0.0216897	0.119279	0.11398	0.0175259	0.982236	0.130737	-0.0203198	0.0135903	0.0135903	0.0125792	0.0125792	0	1.94591	42.86	0	19	26.0791	27.5037	29.048	0.257175
16	2013	12.88	6659570	34	102	178	270	388	583	1189	30	89	139	207	293	451	1024	4	13	39	63	95	132	165	1.204e+09	23.4797	0.728132	0.0037048	0.0140364	0.14503	0.15632	0.121227	0.0228406	0.976909	0.0910071	-0.049486	0.0174897	0.0174897	0.0155688	0.0146276	0	1.94591	42.86	0	19	26.0855	28.263	30.4167	0.257513
16	2014	11.95	6328321	34	102	178	270	389	584	1190	30	89	139	207	294	452	1025	4	13	39	63	95	132	165	1.204e+09	23.5434	0.743884	0.003722	0.0141123	-0.0381651	0.134647	0.106303	0.0207175	0.979068	-0.0291526	0.0658106	0.0477003	0.0477003	0.0471377	0.0290092	0	1.94591	42.86	0	21.7508	27.8086	31.0926	37.0227	0.177696
16	2015	4.67	6395490	40	101	181	268	388	574	1167	34	88	142	205	292	444	1002	6	13	39	63	96	130	165	2.408e+09	23.38	0.784184	-0.0822337	-0.34609	0.0904959	0.143773	0.123751	0.0247427	0.975005	-0.0529417	-0.15072	0.0139515	0.0139515	0.0137351	0.0137345	1	1.60944	60	1	21.7508	31.7107	36.0871	39.9693	0.343678
16	2016	3.61	7245492	40	101	181	268	388	574	1167	34	88	142	205	292	444	1002	6	13	39	63	96	130	165	2.408e+09	23.5707	0.807546	0.00585361	0.0288321	-0.0563782	0.133848	0.0912816	0.0175169	0.982274	0.103515	0.210012	0.0120737		0.0117585		0	1.94591	42.86	1	21.7508	31.6459	36.1664	40.5256	0.347693
16	2017	27.64	9379680	40	101	181	268	388	574	1167	34	88	142	205	292	444	1002	6	13	39	63	96	130	165	2.408e+09	23.8828	0.652011	0.249343	0.883385	-0.183128	0.146149	0.0673708	0.00870411	0.991143	0.538363	0.366269	0.0146442		0.00875214		0	1.94591	42.86	0	21.7508	31.641	36.1077	41.6059	0.347693
16	2018	10.4	13641111	40	101	181	268	388	574	1167	34	88	142	205	292	444	1002	6	13	39	63	96	130	165	2.408e+09	24.2193	0.713465	0.0236496	0.075766	-0.0979178	0.135154	0.0730702	0.022367	0.951691	0.477109	0.40012	0.0206318	0.0681241	0.0205311	0.0573069	0	1.94591	42.86	0	21.7508	31.6447	36.0885	40.4475	0.347693
16	2019	17.02	19127886	40	101	181	268	389	575	1168	34	88	142	205	293	445	1003	6	13	39	63	96	130	165	2.408e+09	24.4748	0.766908	0.00886402	0.0345686	-0.036254	0.103698	0.0601418	0.0284893	0.953213	0.194948	0.291098	0.119096		0.112954		0	1.94591	42.86	0	21.7508	31.6447	36.0885	40.3791	0.347693
16	2020	12.27	15901280	40	101	181	268	389	575	1168	34	88	142	205	293	445	1003	6	13	39	63	96	130	165	2.408e+09	24.6328	0.78505	0.0116819	0.0523135	0.00358119	0.0782115	0.0637305	0.0238428	0.962608	-0.0864907	0.171163	0.132428		0.123737		0	1.94591	42.86	0	21.7508	31.7356	36.5276	41.442	0.347693
17	2014	22.38	69467	30	123	171	287	399	669	1275	27	97	132	220	300	531	1112	3	26	39	67	99	138	163	5.513e+08	17.7569	0.737887	0.0569751	0.545698	0.0761522	0.13189	0.0150314	0.0877458	0.912254	-0.217774	-0.66016	0.00456634	0.00456634	0.00390303	0.00390303	0	2.19722	33.33	0	11.5188	18.0485	20.0335	23.3234	0.425134
17	2015	-1.81	58334	30	123	171	287	399	669	1275	27	97	132	220	300	531	1112	3	26	39	67	99	138	163	5.513e+08	17.6413	0.708077	-0.00217605	-0.00787975	-0.0660363	0.200468	0.0219735	0.0820814	0.917919	-0.193712	-0.109159	0.00743406	0.00743406	0.00743406	0.00743406	1	2.07944	37.5	1	11.5188	15.2812	17.4259	20.6849	0.193577
17	2016	17.39	45382	31	126	171	286	404	713	1283	28	99	131	219	302	573	1119	3	27	40	67	102	140	164	5.513e+08	17.8061	0.680489	0.0778648	0.253754	0.0117298	0.228726	0.068942	0.0556868		-0.169715	0.179188	0.0734966				0	2.07944	37.5	1	11.5188	16.9412	18.7758	21.6315	0.250482
17	2017	17.87	45881	31	126	171	286	404	713	1283	28	99	131	219	302	573	1119	3	27	40	67	102	140	164	5.513e+08	18.1136	0.743597	0.0247424	0.0873845	-0.0466501	0.394342	0.0535769	0.0307096		-0.0315553	0.359998	0.0121663		0.011057		0	2.19722	33.33	1	11.5188	16.9412	20.3362	24.744	0.250482
17	2018	9	32673	30	123	171	287	399	667	1275	27	97	132	220	300	529	1112	3	26	39	67	99	138	163	5.513e+08	18.1093	0.768162	-0.0256195	-0.104935	-0.129425	0.396045	0.0478245	0.0205617		-0.12789	-0.00430942	0.0002351				1	2.19722	33.33	1	11.5188	16.9269	18.8353	21.1921	0.250482
17	2019	0.46	23304	30	123	171	287	400	670	1276	27	97	132	220	301	532	1113	3	26	39	67	99	138	163	5.513e+08	17.9544	0.817616	-0.11493	-0.549846	-0.219849	0.615564	0.0668143	0.0120031		-0.365986	-0.143486	0.0122548				1	2.19722	33.33	1	11.5188	16.9269	18.8344	21.3029	0.250482
20	2010	14.53	216950	29	101	173	282	393	651	1257	26	86	134	215	295	513	1094	3	15	39	67	98	138	163	2.832e+08	20.4029	0.632778	0.0123793	0.0353973	0.078248	0.250278	0.281892	0.0736015	0.926399	0.466919	-0.0408118	0.0166116	0.0166116	0.0159694	0.0159694	0	1.94591	42.86	1	41.1391	51.8996	52.7227	53.8788	0.142239
20	2011	12.94	303121	29	101	173	283	394	653	1260	26	86	134	216	296	515	1097	3	15	39	67	98	138	163	2.832e+08	20.3204	0.58566	0.0148816	0.0381764	0.0720706	0.128	0.310555	0.0777449	0.922255	0.174627	-0.0792246	0.0246009	0.0246009	0.0246009	0.0246009	0	1.94591	42.86	1	41.1391	51.8996	52.6737	53.8729	0.142239
20	2012	12.37	237082	29	101	174	284	395	654	1261	26	86	135	217	297	516	1098	3	15	39	67	98	138	163	2.832e+08	20.34	0.588963	0.0048027	0.0116381	0.0270215	0.237342	0.297432	0.0741413	0.925859	-0.173431	0.0198381	0.0154629	0.0154629	0.014843	0.014843	0	1.94591	42.86	1	41.1391	51.8996	52.8787	54.0646	0.142239
20	2013	8.64	177060	29	101	174	284	395	654	1261	26	86	135	217	297	516	1098	3	15	39	67	98	138	163	2.832e+08	20.4104	0.625809	-0.00922496	-0.0235351	-0.0948295	0.22189	0.267372	0.0674931	0.932507	-0.134095	0.0729168	0.0148738	0.0148738	0.0146582	0.0146582	1	1.94591	42.86	1	41.1391	51.8996	52.5608	53.6489	0.142239
20	2014	13.36	207683	29	101	174	284	396	654	1262	26	86	135	217	298	516	1099	3	15	39	67	98	138	163	2.832e+08	20.874	0.758028	0.00811748	0.0277024	0.102768	0.09669	0.160344	0.0411671	0.958833	0.108514	0.589859	0.00886329	0.00886329	0.00623116	0.00623116	0	1.94591	42.86	1	41.1391	51.8996	52.4845	53.6048	0.142239
20	2015	2.71	176370	29	101	174	284	396	654	1262	26	86	135	217	298	516	1099	3	15	39	67	98	138	163	2.832e+08	20.8674	0.72819	-0.00362496	-0.0141137	0.150206	0.0952095	0.0957649	0.0401496	0.95985	-0.281193	-0.00666648	0.0246031	0.0246031	0.0246031	0.0246031	1	1.94591	42.86	1	41.1391	51.8996	53.5357	54.835	0.142239
20	2016	12.36	188617	40	101	182	268	389	569	1162	34	88	143	205	293	441	997	6	13	39	63	96	128	165	2.832e+08	20.2652	0.494528	0.00610665	0.0172266	-0.0295558	0.221049	0.128929	0.0709562		0.239685	-0.452397	0.00573879		0.00557571		0	1.79176	50	1	41.1391	51.4758	53.964	55.5805	0.142239
20	2017	3.74	296604	40	101	182	268	389	569	1162	34	88	143	205	293	441	997	6	13	39	63	96	128	165	2.832e+08	20.2609	0.490804	0.00154394	0.00304326	0.0186153	0.236273	0.13278	0.0687677		0.385796	-0.00428919	0.0162358		0.0159676		0	1.79176	50	1	41.1391	51.4758	54.0005	55.9388	0.142239
20	2018	11.82	209303	40	101	182	268	389	569	1162	34	88	143	205	293	441	997	6	13	39	63	96	128	165	2.832e+08	20.2405	0.475007	0.00528534	0.0102228	-0.0354802	0.189272	0.304792	0.0677627		-0.257556	-0.0201228	0.0239192		0.0224506		0	1.79176	50	1	41.2066	51.5433	54.7925	56.3905	0.142007
20	2019	12.25	248000	29	101	174	284	397	655	1263	26	86	135	217	299	517	1100	3	15	39	67	98	138	163	2.832e+08	20.2358	0.463615	0.00886909	0.0167128	0.121244	0.225926	0.322764	0.0699628		0.13266	-0.00474202	0.0053283		0.00500657		0	1.79176	50	1	42.1279	52.3814	55.6394	58.1576	0.138902
20	2020	12.39	316777	29	101	174	284	397	656	1263	26	86	135	217	299	518	1100	3	15	39	67	98	138	163	2.832e+08	20.2577	0.464384	0.0109992	0.020521	0.0951278	0.203995	0.308397	0.0650239		-0.0413206	0.0221695	0.00890955		0.00597236		0	1.79176	50	1	42.1279	50.4771	53.735	56.6096	0.138902
21	2010	43.09	5967008	34	113	175	281	395	641	1255	29	90	135	214	297	503	1092	5	23	40	67	98	138	163	1.319e+09	22.6204	0.328237	0.0589246	0.0845299	0.0171654	0.221167	0.200577	0.00183186	0.998168	0.549501	0.228109	0.0738238	0.0738238	0.073589	0.073589	0	2.19722	33.33	0	49.6362	59.3991	61.2948	64.5937	0.163092
21	2011	62.62	6143103	34	113	175	282	396	643	1258	29	90	135	215	298	505	1095	5	23	40	67	98	138	163	1.319e+09	23.059	0.582013	0.0258941	0.0500383	0.0164534	0.144152	0.143165	0.00512285	0.994129	-0.103081	0.550543	0.0396588	0.0446088	0.0384468	0.0433968	0	2.19722	33.33	0	49.6362	58.4394	59.4587	60.6494	0.162864
21	2012	58.54	5014364	34	113	176	283	397	644	1259	29	90	136	216	299	506	1096	5	23	40	67	98	138	163	1.319e+09	23.0438	0.59178	0.00082387	0.00199417	0.028272	0.137228	0.123528	0.00509476	0.994146	-0.119743	-0.0150329	0.028154	0.028154	0.0203172	0.0203172	0	2.19722	33.33	0	49.6362	58.4304	59.6126	61.3402	0.162864
21	2013	63.38	4847465	34	113	176	283	397	644	1259	29	90	136	216	299	506	1096	5	23	40	67	98	138	163	1.471e+09	23.3426	0.638573	0.0132905	0.0348509	0.0326994	0.133841	0.0892309	0.00647686	0.99296	-0.0829283	0.348204	0.0251518	0.0251518	0.0234323	0.0234323	0	2.19722	33.33	0	44.5088	54.4797	57.8016	62.1683	0.162864
21	2014	57.19	4284231	34	113	176	283	398	645	1260	29	90	136	216	300	507	1097	5	23	40	67	98	138	163	1.471e+09	23.394	0.649905	0.0113963	0.0320466	-0.00685736	0.153276	0.0968815	0.0102353	0.98923	0.0933961	0.052735	0.0376156	0.0376156	0.0375268	0.0375268	0	2.19722	33.33	0	44.5088	53.9928	55.552	57.0956	0.162864
21	2015	63.92	4396953	34	113	176	283	398	645	1260	29	90	136	216	300	507	1097	5	23	40	67	98	138	163	1.471e+09	23.3861	0.636919	0.0125511	0.0352003	0.0342083	0.113205	0.147513	0.0102229	0.988519	-0.0658197	-0.0078133	0.0526032	0.087492	0.0518373	0.086726	0	2.19722	33.33	0	44.5088	53.9928	55.3144	57.1301	0.162864
21	2016	60.19	4781828	34	113	176	283	398	645	1260	29	90	136	216	300	507	1097	5	23	40	67	98	138	163	1.471e+09	23.1843	0.547908	0.0171746	0.0426051	0.0304283	0.191347	0.216667	0.0122749	0.986185	-0.0190501	-0.182747	0.0712225		0.0701834		0	2.19722	33.33	0	44.5088	53.6351	54.4289	55.6565	0.162864
21	2017	26.94	4013966	34	113	176	283	398	645	1260	29	90	136	216	300	507	1097	5	23	40	67	98	138	163	1.471e+09	23.5326	0.642835	0.0405339	0.102243	0.0433551	0.0979515	0.146887	0.0138359	0.985543	-0.0570298	0.416656	0.103663		0.102865		0	2.19722	33.33	0	44.5088	53.2298	54.3298	55.6273	0.162864
21	2018	27.45	5440002	34	113	176	283	398	645	1260	29	90	136	216	300	507	1097	5	23	40	67	98	138	163	1.471e+09	23.4957	0.576803	0.0346893	0.089045	0.0263034	0.0963752	0.16049	0.0358129	0.963542	0.130278	-0.0363055	0.0467493		0.0455605		0	2.19722	33.33	0	44.5088	52.975	54.6246	55.7223	0.162864
21	2019	24.64	4795146	34	113	176	283	399	646	1261	29	90	136	216	301	508	1098	5	23	40	67	98	138	163	1.471e+09	23.6385	0.615132	0.025652	0.0637055	-0.0541997	0.0993578	0.147366	0.0306447	0.968796	-0.176651	0.153563	0.0650921		0.0645363		0	2.19722	33.33	0	43.5088	52.0546	53.945	56.3576	0.166606
21	2020	26.91	6548936	34	113	176	283	399	646	1261	29	90	136	216	301	508	1098	5	23	40	67	98	138	163	1.471e+09	23.7976	0.629761	0.0475498	0.126136	0.144328	0.135283	0.154899	0.0278526	0.971671	0.131839	0.172395	0.105262		0.104295		0	2.07944	37.5	0	36.6053	47.0405	48.826	50.3614	0.198028
23	2010	18.5	307647	45	115	181	269	386	569	1169	38	95	142	205	290	440	1003	7	20	39	64	96	129	166	1.388e+08	20.6598	0.661815	0.0129637	0.0413503	0.135047	0.300753	0.130937	0.0101979	0.98868	0.178794	-0.127136	0.00670185	0.00670185	0.00523672	0.00523672	0	2.19722	33.33	0	31.3058	46.8521	47.8223	49.5755	0.464447
23	2011	19.5	305585	45	115	181	270	387	570	1172	38	95	142	206	291	441	1006	7	20	39	64	96	129	166	1.388e+08	20.8127	0.684301	0.00895649	0.0274668	0.0354792	0.349686	0.110524	0.00808513	0.990952	-0.129909	0.165207	0.016408	0.016408	0.0160999	0.0160999	0	2.19722	33.33	0	31.4355	46.6337	47.6861	49.4666	0.462535
23	2012	19.18	260721	45	115	182	271	388	571	1173	38	95	143	207	292	442	1007	7	20	39	64	96	129	166	1.388e+08	20.9213	0.665814	0.00443748	0.0136352	-0.0662435	0.411155	0.100228	0.00723722	0.991899	0.0972328	0.114737	0.0299634	0.0299634	-0.136579	-0.136579	0	2.19722	33.33	0	29.99	45.2465	46.5184	48.7434	0.484825
23	2013	22.11	341422	45	115	182	271	388	571	1173	38	95	143	207	292	442	1007	7	20	39	64	96	129	166	1.388e+08	21.0196	0.691395	0.00922209	0.0287501	0.0217842	0.393837	0.0912143	0.00796465	0.991252	0.218224	0.103252	0.0126827	0.0126827	0.0108542	0.0108542	0	2.19722	33.33	0	30.129	45.2876	47.3057	50.0561	0.395429
23	2014	21.87	365695	45	115	182	271	389	572	1174	38	95	143	207	293	443	1008	7	20	39	64	96	129	166	1.388e+08	21.1112	0.711966	0.0106895	0.0358889	-0.0169674	0.414981	0.0834965	0.00658064	0.993419	0.0213333	0.0959827	0.0207199	0.0207199	0.0195485	0.0195485	0	2.19722	33.33	0	30.129	46.5857	49.0434	52.6617	0.395429
23	2015	22.92	340960	45	115	182	271	389	572	1174	38	95	143	207	293	443	1008	7	20	39	64	96	129	166	1.388e+08	21.1717	0.714821	0.0175231	0.0611491	0.0188214	0.441236	0.0756032	0.00549887	0.994501	-0.0499389	0.0623226	0.00638317	0.00638317	0.00582968	0.00582968	0	2.19722	33.33	0	15.1345	40.7884	42.6447	46.0047	0.990786
23	2016	19.22	265133	45	115	182	271	389	572	1174	38	95	143	207	293	443	1008	7	20	39	64	96	129	166	1.388e+08	21.138	0.699066	0.0102788	0.0350905	0.046891	0.424338	0.0594836	0.00496781		-0.0268295	-0.0331449	0.00913471		0.00420753		0	2.19722	33.33	0	15.1345	40.536	45.9301	54.9812	0.990786
23	2017	21.02	445663	45	115	182	271	389	572	1174	38	95	143	207	293	443	1008	7	20	39	64	96	129	166	1.388e+08	21.3919	0.754666	0.0165564	0.0614056	0.127575	0.366779	0.0708047	0.0025698		0.217065	0.289078	0.0327041		0.0284503		0	2.07944	37.5	0	15.1345	31.8361	42.3886	52.0908	0.588998
23	2018	21.41	598616	45	115	182	271	389	572	1174	38	95	143	207	293	443	1008	7	20	39	64	96	129	166	1.388e+08	21.565	0.781529	0.0164492	0.071288	0.0519817	0.386514	0.0612637	0.00177938		0.310888	0.189009	0.021654		0.0211471		0	2.07944	37.5	0	15.1345	31.8289	42.3814	47.1343	0.588512
23	2019	20.26	605199	45	115	182	271	390	573	1175	38	95	143	207	294	444	1009	7	20	39	64	96	129	166	1.388e+08	21.6473	0.767842	0.0308141	0.13659	0.0476157	0.403144	0.0696193	0.00128354		0.136042	0.0857194	0.0265473		0.0262344		0	2.19722	33.33	1	27.3862	39.5769	43.7863	47.0748	0.322977
23	2020	15.82	854606	45	115	182	271	390	573	1175	38	95	143	207	294	444	1009	7	20	39	64	96	129	166	1.388e+08	21.5683	0.739688	0.00922608	0.0375533	0.038118	0.383684	0.0631956	0.0010666		-0.0258683	-0.0759393	0.00259269		0.00197517		0	2.19722	33.33	1	27.3862	43.6453	51.7147	58.9078	0.341227
27	2010	57.7	3603921	28	100	173	282	392	644	1255	25	86	134	215	294	508	1092	3	14	39	67	98	136	163	2.202e+09	24.093	0.435322	0.0544822	0.100682	0.0877615	0.0635228	0.477988	0.06365	0.934474	0.0944832	-0.0390045	0.0424724	0.0424724	0.0368286	0.0368286	0	2.19722	33.33	0	63.74	73.2038	73.8304	74.5469	0.142462
27	2011	61.25	3975445	28	100	173	283	393	646	1258	25	86	134	216	295	510	1095	3	14	39	67	98	136	163	2.643e+09	24.1735	0.462982	0.0390514	0.0709649	0.100823	0.0601908	0.452824	0.056306	0.941963	0.15422	0.0839053	0.0900921		0.0900716		0	2.19722	33.33	0	63.74	73.2856	74.1663	75.556	0.142462
27	2012	71.05	4094993	28	100	174	284	394	647	1259	25	86	135	217	296	511	1096	3	14	39	67	98	136	163	2.643e+09	24.2002	0.457686	0.0355881	0.0659403	0.0815396	0.0427915	0.41728	0.0938521	0.904433	-0.108329	0.0269804	0.0460499	0.0464582	0.0459263	0.0461963	0	2.19722	33.33	0	63.74	73.305	74.2169	75.7415	0.142462
27	2013	74.91	3851046	28	100	174	284	394	647	1259	25	86	135	217	296	511	1096	3	14	39	67	98	136	163	2.643e+09	24.2316	0.435835	0.0528231	0.09545	0.0687104	0.0590716	0.41204	0.0882055	0.909869	-0.0372374	0.0319629	0.0474627	0.0489563	0.047398	0.0488916	0	2.19722	33.33	0	47.8246	73.1589	73.6257	74.2706	0.523067
27	2014	64.35	4253884	28	100	174	284	395	648	1260	25	86	135	217	297	512	1097	3	14	39	67	98	136	163	2.643e+09	24.3724	0.470503	0.0650409	0.119207	0.082987	0.065439	0.379115	0.0884652	0.908691	0.0125708	0.151164	0.05432	0.0642923	0.0533813	0.0633536	0	2.19722	33.33	0	47.8246	73.3547	73.8617	74.6306	0.523067
27	2015	30.79	3659521	28	100	174	284	395	648	1260	25	86	135	217	297	512	1097	3	14	39	67	98	136	163	3.964e+09	24.7849	0.571741	0.0426426	0.0910031	0.0660505	0.0480346	0.315423	0.0645106	0.902761	-0.110032	0.510545	0.123297	0.198347	0.123034	0.198084	0	2.19722	33.33	0	47.8246	74.8798	76.0875	76.8049	0.523067
27	2016	74.33	3848477	28	100	174	284	395	648	1260	25	86	135	217	297	512	1097	3	14	39	67	98	136	163	3.964e+09	24.8319	0.592068	0.0236549	0.0566101	0.0452305	0.0586318	0.334792	0.0642507	0.902128	0.0169029	0.0481295	0.110873	0.113136	0.110793		0	2.19722	33.33	0	47.8246	74.8798	76.0875	77.0184	0.523067
27	2017	27.36	5806199	28	100	174	284	395	648	1260	25	86	135	217	297	512	1097	3	14	39	67	98	136	163	3.964e+09	25.0701	0.679887	0.012239	0.0341092	0.0366028	0.0604683	0.393987	0.0527984	0.919356	0.373538	0.268948	0.144333	0.164954	0.143731		0	2.19722	33.33	0	47.8246	74.8869	76.2563	77.2272	0.523067
27	2018	25.06	6233732	28	98	170	279	393	627	1243	25	84	132	213	296	492	1080	3	14	38	66	97	135	163	3.964e+09	25.1668	0.676944	0.00882767	0.0274445	0.0491227	0.0679286	0.407192	0.0499295	0.921131	0.19179	0.101552	0.0949264	0.0971985	0.0948023		0	2.19722	33.33	0	47.8246	75.1248	76.9691	78.5117	0.523067
27	2019	25.33	7462493	28	98	170	279	394	628	1244	25	84	132	213	297	493	1081	3	14	38	66	97	135	163	3.964e+09	25.2888	0.650566	0.0201907	0.0599045	0.0541036	0.069557	0.371899	0.0521139	0.920467	0.12358	0.129748	0.126073	0.133017	0.11478		0	2.19722	33.33	0	47.8246	75.1248	76.9691	79.0657	0.523067
27	2020	26.1	7542345	28	98	170	279	394	628	1244	25	84	132	213	297	493	1081	3	14	38	66	97	135	163	4.757e+09	25.46	0.633064	0.0406089	0.113138	0.05429	0.0595899	0.309359	0.118643	0.857983	-0.0174136	0.186763	0.152778	0.156718	0.142299	0.145993	0	2.19722	33.33	0	43.9076	73.7947	75.8463	77.392	0.569736
29	2010	28.49	360700	29	108	168	284	394	675	1270	26	90	129	217	295	537	1107	3	18	39	67	99	138	163	1.012e+09	21.9409	0.615344	0.025154	0.0674015	-0.0529881	0.00507606	0.0190958	0.00183874	0.998161	0.361077	0.00534938	0.0016691	0.0016691	0.00163286	-0.00831839	0	2.19722	33.33	0	63.5475	63.9856	64.1986	64.5701	0.00519021
29	2011	26.34	371744	29	108	168	285	395	677	1273	26	90	129	218	296	539	1110	3	18	39	67	99	138	163	1.012e+09	21.8976	0.567289	0.0305959	0.0749598	0.0355841	0.00591442	0.0188245	0.00191466	0.998085	0.00523028	-0.0423082	0.00230272	0.00230272	0.00227289	0.00227289	0	2.19722	33.33	0	63.5475	63.8506	64.0818	64.5055	0.00247453
29	2012	26.38	356235	28	108	168	286	396	676	1274	25	90	129	219	297	538	1111	3	18	39	67	99	138	163	1.012e+09	22.035	0.594074	0.0307545	0.073505	0.00738258	0.00657546	0.0170236	0.00157998	0.99842	0.00365612	0.147288	0.00206507	0.00206507	0.00203814	0.00203814	0	2.19722	33.33	0	63.5475	64.2682	64.5979	65.1565	0.00577075
29	2013	29.26	564223	29	108	168	286	396	678	1274	26	90	129	219	297	540	1111	3	18	39	67	99	138	163	1.012e+09	22.1619	0.588383	0.0575988	0.140845	0.0462513	0.00334562	0.0144043	0.00160223	0.998398	1.05454	0.135297	0.00163734	0.00163734	-0.00040228	-0.00040228	0	2.19722	33.33	0	63.5475	63.8799	64.1343	64.6237	0.00283659
29	2014	30.43	569172	28	108	168	286	397	677	1275	25	90	129	219	298	539	1112	3	18	39	67	99	138	163	1.012e+09	22.1992	0.535301	0.0693949	0.1582	0.0736354	0.0192884	0.012416	0.00141739	0.998583	0.0074787	0.0379585	0.00071555	0.00071555	0.00070969	0.00070969	0	2.19722	33.33	0	63.5475	66.6983	67.2335	68.0214	0.0429718
29	2015	31.93	789579	28	108	168	286	397	677	1275	25	90	129	219	298	539	1112	3	18	39	67	99	138	163	1.012e+09	22.1536	0.472851	0.0703841	0.142129	0.262479	0.0269248	0.0124916	0.00135285	0.998647	0.0145637	-0.0446073	0.00111875	0.00111875	0.00111047	0.00111047	0	2.19722	33.33	0	63.5475	64.6112	65.2617	65.9854	0.00987736
29	2016	31.12	637049	28	108	168	286	397	677	1275	25	90	129	219	298	539	1112	3	18	39	67	99	138	163	1.012e+09	22.0545	0.335385	0.0782108	0.132006	0.13913	0.0286079	0.0120276	0.00135938		0.0872058	-0.0943403	0.00043566		0.00042406		0	2.19722	33.33	0	63.5475	64.8865	65.1396	65.7006	0.0160216
29	2017	27.28	391752	28	108	168	286	397	677	1275	25	90	129	219	298	539	1112	3	18	39	67	99	138	163	1.012e+09	22.1069	0.323178	0.0475693	0.070906	-0.00446226	0.0343653	0.00950999	1.384e-05		-0.427764	0.0537994	0.0002159		0.00021194		0	2.19722	33.33	0	63.5475	64.8865	65.1396	65.7006	0.0160216
29	2018	38.89	640689	28	108	168	286	397	677	1275	25	90	129	219	298	539	1112	3	18	39	67	99	138	163	1.012e+09	22.2635	0.314014	0.115531	0.16946	0.227731	0.00716412	0.00727111			0.616143	0.169612	0.00015788				0	2.19722	33.33	0	63.5475	64.8865	65.1396	65.7006	0.0160216
29	2019	39.11	992755	28	108	168	286	398	678	1276	25	90	129	219	299	540	1113	3	18	39	67	99	138	163	1.012e+09	22.3145	0.282032	0.113037	0.160934	0.122943	0.0126402	0.00621672			0.171734	0.0522468	0.0046976		0.0046719		0	2.19722	33.33	0	63.5475	64.8865	65.1396	65.7006	0.0160216
29	2020	36.58	680806	28	108	168	286	398	678	1276	25	90	129	219	299	540	1113	3	18	39	67	99	138	163	1.012e+09	22.32	0.259237	0.0588961	0.0807463	0.0577616	0.0120705	0.00567965			-0.36635	0.0055497	0.0001526		0.00014105		0	2.3979	27.27	0	63.5475	63.8319	64.0832	64.6553	0.00227762
30	2013	19.54	1715164	48	63	82	130	186	236	304	42	52	71	115	164	212	272	6	11	11	15	22	24	32	1.299e+09	22.6848	0.402571	0.165489	0.278069	-0.0105348	0.157002	0.194332	0.0422886	0.957711		287.966	7.19981	7.19981	6.72315	6.72315	0	2.07944	37.5	0	24.3099	58.3975	71.5943	76.6966	0.830772
30	2014	23.93	1415403	34	44	63	154	212	287	385	32	42	60	135	190	251	343	2	2	3	19	22	36	42	1.299e+09	22.7072	0.345046	0.0935113	0.149257	0.0494923	0.141737	0.18929	0.0347448	0.965255	-0.04166	0.0226103	0.0206727	0.0206727	0.00968045	0.00968045	0	2.07944	37.5	0	24.3099	53.4817	67.3514	73.6277	0.628575
30	2015	24.62	1364641	34	44	63	154	212	287	385	32	42	60	135	190	251	343	2	2	3	19	22	36	42	1.293e+09	22.8133	0.343888	0.0683679	0.104289	0.041266	0.148138	0.219005	0.0341987	0.965801	-0.135429	0.111986	0.0177645	0.0406867	-0.028814	-0.00589173	0	2.19722	33.33	0	24.4122	53.7068	66.9591	72.2262	0.628575
30	2016	25.82	1876731	34	44	63	154	212	287	385	32	42	60	135	190	251	343	2	2	3	19	22	36	42	1.293e+09	22.9286	0.3635	0.0788675	0.122135	0.0662157	0.145713	0.190878	0.0327163		0.352169	0.122148	0.0485593		0.0445948		0	2.19722	33.33	0	24.4122	53.7068	65.405	70.3691	0.628575
30	2017	25.83	2159296	34	44	63	154	212	287	385	32	42	60	135	190	251	343	2	2	3	19	22	36	42	1.293e+09	23.0616	0.389791	0.08426	0.135361	0.0446624	0.154052	0.17111	0.0286178		0.228161	0.14233	0.0391113		0.0349197		0	2.19722	33.33	0	24.4122	53.9144	65.881	70.8451	0.637064
30	2018	24.31	2859236	34	44	63	154	212	287	385	32	42	60	135	190	251	343	2	2	3	19	22	36	42	1.811e+09	23.1813	0.389844	0.079257	0.129891	0.0292828	0.147208	0.190678	0.0389084	0.9602	0.0916515	0.127145	0.0558482		0.0550909		0	2.19722	33.33	0	24.4122	56.2845	68.6647	72.5247	0.73416
30	2019	25.68	3050988	35	45	67	150	209	290	385	33	43	63	131	187	254	342	2	2	4	19	22	36	43	1.811e+09	23.2821	0.423117	0.0718	0.121144	0.0283393	0.143279	0.181549	0.0361397	0.963054	0.2816	0.106014	0.0497488		0.0409384		0	2.19722	33.33	0	24.4122	56.6711	69.0514	72.9113	0.750019
30	2020	24.99	4976868	35	45	67	150	209	290	385	33	43	63	131	187	254	342	2	2	4	19	22	36	43	1.811e+09	23.3948	0.427812	0.0663548	0.11552	0.0412769	0.102208	0.170371	0.0469404	0.952339	0.104297	0.119258	0.0487381		0.0486483		0	2.19722	33.33	0	24.4122	56.6711	70.5103	75.9862	0.750019
31	2010	71.1	667159	28	98	173	278	390	624	1239	25	84	134	212	293	489	1076	3	14	39	66	97	135	163	1.814e+09	23.7276	0.696077	0.033149	0.0880717	-0.178107	0.00342483	0.0123715	0.00137991	0.998568	0.0496802	0.518268	0.0019107	0.0241435	0.00111248	0.0233453	0	2.19722	33.33	0	50.6505	54.7177	55.7851	57.0762	0.0665495
31	2011	59.38	1680669	28	98	173	279	391	625	1242	25	84	134	213	294	490	1079	3	14	39	66	97	135	163	1.814e+09	24.2077	0.781679	0.027761	0.110583	-0.074023	0.00803829	0.00523624	0.00085547	0.99872	1.62166	0.616099	0.00430752	0.0177288	0.00416296	0.0175842	0	2.19722	33.33	0	50.6505	56.2663	57.6827	59.1626	0.0818137
31	2012	62.07	2484411	28	98	174	280	392	626	1243	25	84	135	214	295	491	1080	3	14	39	66	97	135	163	1.814e+09	24.274	0.782565	0.0201798	0.0926262	0.0758739	0.0109784	0.0125447	0.00090858	0.998694	0.433818	0.0685826	0.00861102	0.0275919	0.00223852	0.0212194	0	2.19722	33.33	0	50.6505	53.3629	54.0936	55.281	0.0446299
31	2013	58.26	3448531	28	98	174	280	392	626	1243	25	84	135	214	295	491	1080	3	14	39	66	97	135	163	1.814e+09	24.4271	0.779069	0.0243683	0.11111	-0.0808296	0.00480693	0.0145638	0.00147453	0.996419	0.281156	0.165453	0.00276397	0.00276397	-0.00809802	-0.00809802	0	2.07944	37.5	0	50.6505	52.5839	53.3717	54.6897	0.0261942
31	2014	33.27	3321050	28	98	174	280	393	627	1244	25	84	135	214	296	492	1081	3	14	39	66	97	135	163	1.814e+09	24.5587	0.769711	0.0207747	0.091957	-0.0445208	0.00489804	0.0126822	0.00133366	0.995186	-0.111784	0.1406	0.0057443	0.0209754	-0.00121361	0.0140175	0	2.19722	33.33	0	50.6505	52.4083	53.5183	55.2877	0.0228592
31	2015	32.83	4746827	28	98	174	280	393	627	1244	25	84	135	214	296	492	1081	3	14	39	66	97	135	163	1.814e+09	24.7364	0.79961	0.0197027	0.0920624	-0.0328302	0.00289695	0.0102469	0.00062449	0.996462	0.493175	0.194556	0.00403104	0.00432859	0.00347314	0.00377069	0	2.19722	33.33	0	45.6663	49.9401	50.5182	51.2813	0.079521
31	2016	67.31	5526679	28	98	174	280	393	627	1244	25	84	135	214	296	492	1081	3	14	39	66	97	135	163	1.814e+09	24.8387	0.815795	0.0228726	0.1192	0.111585	0.00347832	0.0102569	0.00092947	0.996661	0.335245	0.107649	0.00353506	0.00383151	0.00309303		0	1.94591	42.86	0	45.6663	49.845	50.4723	51.4454	0.079521
31	2017	34.06	4412475	28	98	174	280	393	627	1244	25	84	135	214	296	492	1081	3	14	39	66	97	135	163	1.814e+09	25.0507	0.844959	0.0253208	0.150645	0.0226767	0.00236779	0.00750419	0.00071749	0.997517	-0.220959	0.236215	0.00059441		-0.00178211		0	2.19722	33.33	0	45.6663	50.2187	51.5311	53.0083	0.079521
31	2018	37.87	7948391	42	71	109	205	396	528	896	33	52	78	160	324	448	789	9	19	31	45	72	80	107	1.814e+09	25.236	0.849079	0.0240154	0.157178	-0.0204434	0.00274501	0.00601681	0.00058488	0.997948	0.00549902	0.203566	0.00066903	0.00178612	0.00065639		0	2.19722	33.33	0	47.2702	51.8848	53.4419	54.9312	0.0768232
31	2019	39.56	9127428	42	71	109	205	396	528	896	33	52	78	160	324	448	789	9	19	31	45	72	80	107	4.286e+09	25.9337	0.767767	0.0270115	0.131627	0.0221909	0.00176412	0.0230586	0.0103328	0.988001	1.39289	1.0092	0.026209	0.0367549	0.0261838	0.0299862	0	2.07944	37.5	0	53.8005	77.3168	79.8385	81.6354	0.40591
31	2020	26.57	15344023	42	71	109	205	396	528	896	33	52	78	160	324	448	789	9	19	31	45	72	80	107	4.286e+09	26.0209	0.771622	0.00586186	0.0254618	0.0491021	0.00159658	0.0202519	0.00907627	0.989397	0.137885	0.0911049	0.00885659	0.0179807	0.00885343	0.0179775	0	2.3979	36.36	0	49.2763	75.8906	79.2243	80.7441	0.40591
32	2010	16.89	490050	40	101	181	265	386	566	1154	34	88	142	202	290	438	989	6	13	39	63	96	128	165	2.329e+08	21.1217	0.461773	0.0329062	0.0603869	0.0059287	0.0846563	0.0896431	0.0292335	0.970767	0.19906	0.0355856	0.0118145	0.0118145	0.011548	0.011548	0	2.19722	33.33	0	42.0201	47.3715	48.4127	49.9576	0.0962205
32	2011	14.3	523766	40	101	181	266	387	567	1157	34	88	142	203	291	439	992	6	13	39	63	96	128	165	2.329e+08	21.177	0.447662	0.0292998	0.053714	0.0223584	0.0563425	0.0786766	0.198064	0.801936	0.151976	0.0569131	0.00671516	0.00671516	0.00275405	0.00155318	0	2.19722	33.33	0	42.0201	48.1208	49.2203	50.5511	0.0962205
32	2012	29.65	497421	40	101	182	267	388	568	1158	34	88	143	204	292	440	993	6	13	39	63	96	128	165	2.329e+08	21.2492	0.380335	0.109596	0.186636	0.0150432	0.0826368	0.0611151	0.178342	0.821658	-0.119137	0.0748254	0.00286216	0.00286216	-0.00311992	-0.168324	0	2.19722	33.33	0	42.0201	47.4983	48.6554	50.5423	0.0962205
32	2013	19.76	622151	40	101	182	267	388	568	1158	34	88	143	204	292	440	993	6	13	39	63	96	128	165	2.329e+08	21.1297	0.32395	0.00940108	0.0145488	-0.0363642	0.055758	0.0440467	0.193851	0.806149	0.0715724	-0.112648	0.0021392	0.0021392	0.00078342	0.00078342	0	2.19722	33.33	0	42.0201	47.8894	49.8411	52.6676	0.0962205
32	2014	22.96	943285	40	101	182	267	389	569	1159	34	88	143	204	293	441	994	6	13	39	63	96	128	165	2.329e+08	21.741	0.460739	0.0449214	0.076478	0.028206	0.305604	0.0417097	0.105664	0.894336	0.889225	0.842883	0.0157357	0.0157357	-0.0128226	-0.0149078	0	2.30259	30	0	42.0201	47.2035	49.1159	52.3847	0.0962205
32	2015	18.83	652047	40	101	182	267	389	569	1159	34	88	143	204	293	441	994	6	13	39	63	96	128	165	3.519e+08	21.4774	0.290364	0.0202186	0.0329678	0.15752	0.0929935	0.0418708	0.135396	0.864604	-0.358459	-0.231732	0.00659123	0.00659123	0.00623253	0.00324882	0	2.30259	30	0	49.1785	60.9462	63.0696	66.652	0.184877
32	2016	18.73	668926	40	101	182	267	389	569	1159	34	88	143	204	293	441	994	6	13	39	63	96	128	165	4.223e+08	21.3939	0.20752	0.0224236	0.0299248	0.0401932	0.119751	0.0530868	0.139252		0.00875448	-0.0801238	0.00444042		0.00410798		0	2.19722	33.33	0	49.1785	60.9462	63.4266	66.0747	0.184877
32	2017	17.18	507364	40	101	182	267	389	569	1159	34	88	143	204	293	441	994	6	13	39	63	96	128	165	4.223e+08	21.3794	0.186046	0.00673075	0.00838055	0.0694182	0.0854871	0.0437886	0.133312		-0.133971	-0.0143582	0.00703253		0.00670156		0	2.19722	33.33	0	49.1785	60.9462	63.7029	67.2733	0.184877
32	2018	22.63	521610	41	101	182	267	389	569	1159	34	88	143	204	293	441	994	7	13	39	63	96	128	165	4.132e+08	21.4903	0.295935	0.0547802	0.0724639	0.0957075	0.076745	0.0357387	0.113738		-0.0699517	0.117282	0.00450246	0.0603222	0.00425152		0	2.19722	33.33	0	49.0418	61.0667	64.1436	68.1844	0.189444
32	2019	22.34	547026	40	101	182	267	390	570	1160	34	88	143	204	294	442	995	6	13	39	63	96	128	165	4.132e+08	21.5744	0.292026	0.0701936	0.09941	0.0314583	0.0740488	0.0369842	0.101434		-0.0621904	0.0877127	0.00976246	0.0347427	0.00965365		0	2.19722	33.33	0	49.0418	61.0667	64.6152	68.8047	0.189444
32	2020	21.48	552673	41	101	182	267	390	570	1160	34	88	143	204	294	442	995	7	13	39	63	96	128	165	4.132e+08	21.6733	0.300958	0.0766946	0.109052	-0.0484453	0.0999991	0.0317094	0.087067		0.0131093	0.103963	0.00122108	0.0241869	0.00105336		0	2.19722	33.33	0	49.0418	61.0667	63.9975	66.0083	0.189444
36	2010	30.23	386444	28	101	172	282	393	649	1256	25	86	133	215	295	512	1093	3	15	39	67	98	137	163	1.124e+09	22.1524	0.47908	0.0833136	0.155093	0.251534	0.0004302	0.00457803	0.00202419	0.995445	-0.418966	0.339044	0.0029985	0.152983			0	2.19722	33.33	0	31.3242	32.846	33.4765	34.6463	0.0284049
36	2011	25.68	182872	28	101	172	283	394	651	1259	25	86	133	216	296	514	1096	3	15	39	67	98	137	163	1.124e+09	22.0745	0.40477	0.0244292	0.0438877	-0.112552	0.00107165	0.03238	0.00240096	0.994863	-0.545693	-0.0749372	0.000461	0.000461	0.00036489	0.00036489	0	2.19722	33.33	0	31.3242	32.0031	32.5698	33.5304	0.0111133
36	2012	25.36	108779	28	101	173	284	395	652	1260	25	86	134	217	297	515	1097	3	15	39	67	98	137	163	1.124e+09	22.1742	0.430298	0.0212399	0.0365053	-0.0390971	0.00150556	0.024019	0.00175145	0.995772	-0.313006	0.10485	0.00168341	0.00168341	0.00164478	0.00164478	0	2.19722	33.33	0	31.3242	31.8832	32.3829	33.1982	0.00932227
36	2013	17.82	55817	28	101	173	284	395	652	1260	25	86	134	217	297	515	1097	3	15	39	67	98	137	163	1.124e+09	22.1574	0.395484	0.0271503	0.0462556	-0.0633363	0.00118601	0.0250554	0.00153248	0.995949	-0.446719	-0.0167218	0.00230674	0.00230674	0.00228262	-0.0643683	0	2.3979	36.36	0	31.3242	31.8848	32.3394	33.1437	0.00937369
36	2014	25.86	64286	28	101	173	284	396	653	1261	25	86	134	217	298	516	1098	3	15	39	67	98	137	163	1.124e+09	22.2425	0.454282	0.00687639	0.0119826	-0.392711	0.00076391	0.0638111	0.00148009	0.99852	0.0657357	0.0889058	0.00221582	0.012051	0.00221559	0.0120508	0	2.48491	33.33	0	31.3242	32.0176	32.5814	33.371	0.011595
36	2015	23.72	104287	28	101	173	284	396	653	1261	25	86	134	217	298	516	1098	3	15	39	67	98	137	163	1.140e+09	22.5895	0.584915	0.0171664	0.0365877	0.0168568	0.00046423	0.0438812	0.00095671	0.999043	0.992641	0.414718	0.00055588	0.00055588	0.00055304	0.00055304	0	2.48491	33.33	0	31.241	32.8858	34.0687	35.9011	0.0264379
36	2016	38.18	570149	28	101	173	284	396	653	1261	25	86	134	217	298	516	1098	3	15	39	67	98	137	163	1.142e+09	22.998	0.586168	0.167159	0.403441	0.216217	0.00020846	0.0989751	0.00095565		4.30953	0.50462	0.00075799		0.00075773		0	2.3979	36.36	0	31.2109	33.0276	34.2945	36.588	0.0333169
36	2017	33.49	1479438	28	101	173	284	396	653	1261	25	86	134	217	298	516	1098	3	15	39	67	98	137	163	1.141e+09	22.8887	0.417036	0.148815	0.301378	-0.0287247	0.00307013	0.106397	0.00089326		0.828829	-0.103523	0.00031865		0.00031492		0	2.3979	36.36	0	31.2136	34.8802	36.2246	38.269	0.0625446
36	2018	40.96	1107054	28	101	173	284	396	653	1261	25	86	134	217	298	516	1098	3	15	39	67	98	137	163	1.141e+09	23.1114	0.500599	0.105155	0.195984	0.257783	0.00251966	0.0766785	0.00056082		-0.160427	0.249394	0.0168855		0.0168855		0	2.3979	36.36	0	33.2136	38.4587	39.6343	41.6884	0.0960938
36	2019	39.39	1101190	28	101	173	284	397	654	1262	25	86	134	217	299	517	1099	3	15	39	67	98	137	163	1.484e+09	23.2199	0.534994	0.0773633	0.160748	0.123389	0.00225102	0.0672384	0.00039436		-0.0497658	0.114656	0.0005507				0	1.94591	42.86	0	33.2136	37.4441	38.6704	40.9194	0.0998951
36	2020	37.24	838632	28	101	173	284	397	654	1262	25	86	134	217	299	517	1099	3	15	39	67	98	137	163	1.484e+09	23.1069	0.462819	0.0672507	0.134756	-0.0497035	0.00157738	0.0733711	0.00034067		-0.146297	-0.106862	0.0002306				0	1.94591	42.86	0	33.2136	34.8333	36.1081	38.1894	0.0245566
37	2010	-1.26	623438	34	102	175	268	386	581	1190	30	89	137	205	291	449	1025	4	13	38	63	95	132	165	6.028e+08	22.387	0.633932	-0.0241895	-0.061897	0.00490589	0.0981998	0.41092	0.0121685	0.987832	-0.142464	0.0715216	0.0186132	0.0186132	0.0147193	0.00766975	1	2.3979	45.45	0	17.668	43.7528	57.9252	59.6089	0.865052
37	2011	18.07	881400	34	102	175	269	387	582	1193	30	89	137	206	292	450	1028	4	13	38	63	95	132	165	6.028e+08	22.4194	0.653787	0.00168317	0.00472826	0.0499354	0.171407	0.408437	0.0117019		0.508255	0.0329217	0.0225363		0.0214318		0	2.70805	40	0	16.718	42.8028	56.9752	58.5751	0.91416
37	2012	3.1	396472	34	102	176	270	388	583	1194	30	89	138	207	293	451	1029	4	13	38	63	95	132	165	6.028e+08	22.4346	0.688802	-0.0427715	-0.130174	0.0191557	0.167086	0.368511	0.0112845	0.988716	-0.476183	0.0152806	0.016204	0.016204	0.0159504	0.0159504	1	2.63906	35.71	0	16.718	42.8028	56.5852	57.9219	0.91416
37	2013	16.89	353052	34	102	176	270	388	583	1194	30	89	138	207	293	451	1029	4	13	38	63	95	132	165	6.028e+08	22.4171	0.669176	0.0133704	0.041662	0.0886495	0.161089	0.347834	0.0108311	0.989169	-0.122501	-0.0173004	0.00250677	0.00250677	0.00245369	-0.00625645	0	2.70805	40	0	16.718	42.8028	56.4234	57.7216	0.91416
37	2014	1.3	384619	34	102	176	270	389	584	1195	30	89	138	207	294	452	1030	4	13	38	63	95	132	165	6.028e+08	22.3439	0.727446	-0.0803361	-0.265351	0.112978	0.0994326	0.363843	0.0111787	0.988821	0.111375	-0.0705616	0.0157252	0.0157252	0.0157124	0.0157124	1	2.70805	40	0	16.718	42.8028	49.7799	51.5544	0.91416
37	2015	-0.09	407004	34	102	176	270	389	584	1195	30	89	138	207	294	452	1030	4	13	38	63	95	132	165	6.028e+08	22.2449	0.880147	-0.172126	-0.860716	0.0843808	0.0885162	0.364093	0.0117474	0.988253	0.0898764	-0.094249	0.00688433	0.00688433	0.00685109	0.00685109	1	2.70805	40	0	15.2835	38.1046	41.0588	44.9018	0.786473
37	2017	20.31	761555	30	92	167	254	377	527	1015	26	81	135	193	285	407	849	4	11	32	61	92	120	166	6.028e+08	21.7824	0.298029	0.00010406	0.00018629	0.0682431	0.0393056	0.49262	0.0168078		0.299651	-0.339138	0.0149655				0	2.19722	33.33	0	15.2835	38.3063	40.8617	45.0775	0.79968
37	2018	20.48	558094	34	102	176	270	389	584	1195	30	89	138	207	294	452	1030	4	13	38	63	95	132	165	6.028e+08	21.9194	0.384122	0.00402291	0.00613267	0.0715309	0.0400436	0.425034	0.0139054		-0.0786159	0.1468	0.052977		0.0528784		0	2.19722	33.33	0	15.2835	38.3063	40.9814	44.6953	0.79968
37	2019	16.22	398553	34	102	176	270	390	585	1194	30	89	138	207	295	453	1029	4	13	38	63	95	132	165	6.028e+08	21.8924	0.359328	0.00787353	0.0125353	0.0630405	0.055339	0.42919	0.0135441		-0.351396	-0.0265747	0.0227514		0.0221496		0	2.19722	33.33	0	15.2835	38.3063	42.2535	48.1247	0.79968
37	2020	13.33	407642	34	102	176	270	390	585	1194	30	89	138	207	295	453	1029	4	13	38	63	95	132	165	6.028e+08	21.8288	0.308885	0.0217704	0.032733	0.0863092	0.028235	0.306454	0.00699331		-0.194118	-0.0616386	0.00579975		0.00579958		0	2.19722	33.33	0	15.2835	38.3063	41.9996	46.8426	0.79968
39	2010	76.85	16490688	27	86	166	250	371	521	1013	23	77	134	190	280	401	847	4	9	32	60	91	120	166	2.662e+09	24.7147	0.645179	0.0623213	0.162751	0.0273948	0.150189	0.184858	0.0594593	0.918952	1.5283	0.448956	0.0566624	0.0656787	0.0548641	0.0633162	0	1.94591	42.86	0	25	46.8034	50.9846	54.3757	0.649308
39	2011	57.99	19224690	27	86	166	251	372	522	1016	23	77	134	191	281	402	850	4	9	32	60	91	120	166	2.662e+09	24.8878	0.664184	0.0617582	0.17927	0.0350276	0.126019	0.169129	0.0492874	0.931951	0.238693	0.189007	0.0553917	0.057051	0.0538048		0	2.07944	37.5	0	25.5382	47.3416	51.7152	54.643	0.635607
39	2012	85.41	17300848	27	86	167	252	373	523	1017	23	77	135	192	282	403	851	4	9	32	60	91	120	166	2.662e+09	24.8663	0.648892	0.030316	0.0882869	0.0356062	0.130778	0.184288	0.0519706	0.927913	-0.152686	-0.0212756	0.0324276	0.0370351	0.0268502	0.0314577	0	2.07944	37.5	0	53.7291	70.8804	71.7407	73.119	0.302115
39	2013	78.31	20633436	27	86	167	252	373	523	1017	23	77	135	192	282	403	851	4	9	32	60	91	120	166	2.662e+09	25.0083	0.662616	0.0388574	0.113036	0.0378747	0.138645	0.186046	0.0509596	0.929814	0.065159	0.152615	0.110006	0.12503	0.107498	0.122522	0	1.94591	42.86	0	53.7287	71.4102	72.5343	74.3038	0.302115
39	2014	84.43	21222274	27	86	167	252	374	524	1018	23	77	135	192	283	404	852	4	9	32	60	91	120	166	2.673e+09	25.1981	0.689185	0.0378337	0.117189	0.0733055	0.130792	0.217042	0.0496243	0.931421	0.21074	0.208939	0.177302	0.177302	0.164843	0.164843	0	2.07944	37.5	0	53.5211	70.4633	71.2656	72.2885	0.302133
39	2015	81.51	23675416	27	86	167	252	374	524	1018	23	77	135	192	283	404	852	4	9	32	60	91	120	166	2.978e+09	25.3939	0.667536	0.0233573	0.072382	-0.0338152	0.0999132	0.20464	0.0466786	0.936816	-0.162479	0.216311	0.140664	0.142617	0.131827	0.13378	0	1.94591	42.86	0	48.0326	69.5356	74.8537	77.6068	0.347669
39	2016	65.94	18853198	27	86	167	252	374	524	1018	23	77	135	192	283	404	852	4	9	32	60	91	120	166	2.979e+09	25.5485	0.685954	0.0063531	0.0196968	0.0187909	0.0924937	0.176843	0.0373532	0.945571	-0.129063	0.167207	0.0678098	0.0747257	0.0593369	0.0643193	0	2.07944	37.5	0	55.4397	75.0443	76.641	78.2469	0.301141
39	2017	25.18	19712247	27	86	167	252	374	524	1018	23	77	135	192	283	404	852	4	9	32	60	91	120	166	2.983e+09	25.5954	0.668943	0.0247506	0.0766864	0.0327353	0.125545	0.175653	0.0360726	0.947753	0.492809	0.0480652	0.0137001	0.0182272	0.00578181	0.00649213	0	2.07944	37.5	0	58.0155	75.115	76.7239	78.3275	0.249732
39	2018	28.61	32590792	27	86	167	252	374	524	1018	23	77	135	192	283	404	852	4	9	32	60	91	120	166	2.985e+09	25.7914	0.670181	0.0281079	0.0850782	0.00088575	0.112635	0.145948	0.0293349	0.958361	0.225396	0.216529	0.0371084	0.0375387	0.0210539	0.021093	0	2.07944	37.5	0	57.9989	74.8489	76.4379	77.9704	0.249626
39	2019	23.84	25272479	27	86	167	252	375	525	1019	23	77	135	192	284	405	853	4	9	32	60	91	120	166	3.585e+09	25.8714	0.680212	0.0151672	0.0467254	0.02056	0.106881	0.219916	0.029967	0.957353	-0.0821655	0.0832278	0.0413281	0.0438944	0.0346438	0.0361723	0	2.07944	37.5	0	58.1175	74.9557	76.5373	78.0602	0.248942
39	2020	25.25	26795303	27	86	167	252	375	525	1019	23	77	135	192	284	405	853	4	9	32	60	91	120	166	3.595e+09	25.7083	0.631672	0.0377718	0.110417	0.0876161	0.127458	0.241511	0.0329124	0.952195	0.097229	-0.150464	0.0192836	0.0198047	0.0138718		0	2.19722	33.33	0	58.1998	72.6255	75.9816	79.8509	0.16728
40	2010	29.04	204738	29	109	170	284	394	685	1270	26	91	131	217	295	547	1107	3	18	39	67	99	138	163	4.696e+08	21.5489	0.613091	0.0361224	0.0972591	0.235287	0.00186419	0.0459448	0.0493058	0.950694	0.115532	-0.19365	0.00508266	0.13113	-0.0389462	0.0236352	0	2.48491	33.33	0	19.7963	35.2926	36.1753	37.5389	0.751993
40	2011	28.57	276751	29	109	170	285	395	687	1273	26	91	131	218	296	549	1110	3	18	39	67	99	138	163	4.696e+08	21.3589	0.477982	0.0673506	0.150315	-0.225038	0.00244148	0.0399575	0.0151643	0.984836	0.0516692	-0.173107	0.00168781	0.0117604	0.00168781	-0.0932313	0	2.3979	36.36	0	19.7963	35.2926	36.3232	37.9875	0.751993
40	2012	35.63	319117	29	109	170	286	396	688	1274	26	91	131	219	297	550	1111	3	18	39	67	99	138	163	4.696e+08	21.777	0.593918	0.0816145	0.180522	-0.1111	0.00349142	0.0313992	0.0049734	0.995027	0.0532405	0.519139	0.00538462	0.0920457	0.00532533	0.0919864	0	2.3979	36.36	0	19.7963	35.3215	36.435	38.0123	0.751993
40	2013	31.12	325211	29	109	170	286	396	688	1274	26	91	131	219	297	550	1111	3	18	39	67	99	138	163	4.696e+08	22.0997	0.683762	0.0301262	0.0851084	-0.119087	0.00142237	0.0183318	0.0035484	0.996452	-0.0531731	0.380785	0.00163861	0.00163861	0.00163583	-0.00408407	0	2.3979	36.36	0	19.7963	37.1057	39.4383	41.8058	0.751993
40	2014	27.16	281060	29	109	170	286	397	689	1275	26	91	131	219	298	551	1112	3	18	39	67	99	138	163	4.696e+08	22.1748	0.702902	0.0129213	0.042184	-0.0159551	0.0148326	0.0166184	0.00314062	0.996859	0.271648	0.0780788	0.00046239	0.00046239	0.00046239	0.00046239	0	2.3979	36.36	0	19.7963	39.5026	42.012	45.5758	0.751993
40	2015	26.13	588240	29	109	170	286	397	689	1275	26	91	131	219	298	551	1112	3	18	39	67	99	138	163	4.696e+08	22.6356	0.804167	0.0112413	0.0478346	0.0282192	0.00190357	0.00989225	0.00250462	0.997495	0.607018	0.585294	0.00825794	0.00825794	0.00822229	0.00822229	0	2.3979	36.36	1	29.8768	35.7483	37.6043	40.3658	0.160886
40	2016	24.94	1194069	29	109	170	286	397	689	1275	26	91	131	219	298	551	1112	3	18	39	67	99	138	163	1.337e+09	23.5733	0.365806	0.014577	0.0285348	-0.0163905	0.0616884	0.0116486	0.00169068	0.998309	1.26538	1.55403	0.47733	0.47733	0.47733	0.47733	0	2.3979	36.36	1	30.9812	41.0891	51.0604	75.3739	0.165333
40	2017	16.98	2687766	29	109	170	286	397	689	1275	26	91	131	219	298	551	1112	3	18	39	67	99	138	163	1.337e+09	24.0872	0.600067	0.0233783	0.0479448	0.00528476	0.0878477	0.0946786	0.00221188	0.974725	1.15477	0.671887	0.107584	0.1852	0.107019		0	2.3979	36.36	1	30.9812	40.9525	50.8555	73.885	0.160924
40	2018	28.21	2708674	29	109	170	286	397	689	1275	26	91	131	219	298	551	1112	3	18	39	67	99	138	163	1.487e+09	24.262	0.576703	0.0355755	0.0862159	-0.111357	0.0957961	0.163757	0.00403812	0.967755	0.0670597	0.190963	0.129026	0.129291	0.128987	0.103153	0	2.3979	36.36	1	38.9867	46.9158	53.5955	65.2184	0.103552
40	2019	-0.04	2224501	29	109	170	286	398	690	1276	26	91	131	219	299	552	1113	3	18	39	67	99	138	163	1.487e+09	24.1568	0.563673	-0.0292655	-0.0681432	0.0187297	0.0963658	0.187852	0.0049479	0.967196	-0.215591	-0.0998114	0.0378519		0.0378486		1	2.19722	44.44	1	39.0363	43.8143	46.6307	49.9527	0.07633
40	2020	2.51	1404258	29	109	170	286	398	690	1276	26	91	131	219	299	552	1113	3	18	39	67	99	138	163	1.487e+09	23.9891	0.534554	-0.0364057	-0.0809613	0.0209051	0.110823	0.201514	0.00577828	0.965038	-0.489928	-0.154453	0.0125842	0.0199159	0.0125821		1	2.19722	33.33	1	39.0363	42.9755	44.2608	45.7587	0.0740351
42	2010	33.07	505972	29	116	173	282	394	653	1258	26	93	134	215	296	515	1095	3	23	39	67	98	138	163	2.395e+08	22.6387	0.648746	0.0545601	0.162462	-0.027151	0.00279075	0.0168551	0.00099789	0.999002	-0.290771	0.0477096	0.00152522	0.00152522	0.00147451	0.00147451	0	2.19722	33.33	0	29.7496	57.7496	65.9826	69.1935	0.628812
42	2011	38.57	682007	29	116	173	283	395	655	1261	26	93	134	216	297	517	1098	3	23	39	67	98	138	163	2.395e+08	22.69	0.646232	0.0457891	0.129882	-0.0165666	0.00176752	0.0135438	0.00097446	0.999026	0.32436	0.0526831	0.00206501	0.00206501	0.00205186	0.00205186	0	2.19722	33.33	0	29.7496	57.7496	69.3809	75.403	0.628812
42	2012	39.6	891948	29	116	174	284	396	656	1262	26	93	135	217	298	518	1099	3	23	39	67	98	138	163	2.395e+08	22.7404	0.613915	0.0561744	0.151686	0.0483403	0.00105294	0.00941599	0.00086024	0.99914	0.407689	0.0516375	0.00122611	0.00122611	0.00118286	0.00118286	0	2.19722	33.33	0	29.7496	57.7496	70.3278	79.1133	0.628812
42	2013	38.49	809882	29	116	174	284	396	656	1262	26	93	135	217	298	518	1099	3	23	39	67	98	138	163	2.395e+08	22.8025	0.616542	0.0522727	0.135868	0.020724	0.0010771	0.0106646	0.00082629	0.999174	-0.179849	0.0640521	0.00368244	0.00368244	0.00366521	0.00366521	0	2.07944	37.5	0	28.4877	52.6521	68.9961	77.3286	0.495417
42	2014	36.92	1098843	29	116	174	284	397	657	1263	26	93	135	217	299	519	1100	3	23	39	67	98	138	163	4.789e+08	23.5081	0.796201	0.0252635	0.0959893	-0.100339	0.00069277	0.0050498	0.00038491	0.999615	0.370459	1.025	0.002325	0.002325	0.00231143	0.00231143	0	2.19722	33.33	1	28.8317	52.9961	64.3869	70.0237	0.4895
42	2015	36.97	1277912	33	90	176	261	384	556	1118	28	80	140	198	290	431	954	5	10	36	63	94	125	164	6.651e+08	23.9269	0.771898	0.019592	0.0896831	-0.034394	0.0033016	0.0592101	0.00032756	0.999672	0.664409	0.520183	0.00447481	0.00469708	0.0044648	0.00468708	0	2.19722	33.33	1	47.351	62.8873	65.3205	68.2878	0.175248
42	2016	32.46	2811132	29	116	174	284	397	657	1263	26	93	135	217	299	519	1100	3	23	39	67	98	138	163	6.648e+08	24.0961	0.799012	0.0082383	0.0386049	0.0599563	0.00317082	0.0497636	0.0002637		0.607773	0.184401	0.00250609		0.002311		0	2.19722	33.33	1	47.368	62.9098	67.6264	73.5531	0.175248
42	2017	35.13	2383552	29	116	174	284	397	657	1263	26	93	135	217	299	519	1100	3	23	39	67	98	138	163	6.648e+08	24.4988	0.842186	0.0167322	0.095551	-0.118846	0.00226898	0.0319146	0.0001501		0.0663498	0.495798	0.00207181		0.00203299		0	2.19722	33.33	1	47.368	62.9098	67.2472	73.908	0.175248
42	2018	33.53	2836053	28	98	170	279	393	627	1243	25	84	132	213	296	492	1080	3	14	38	66	97	135	163	6.648e+08	24.553	0.833525	0.00925497	0.0570373	0.06518	0.00249575	0.0272326	9.332e-05		-0.0822859	0.0557269	0.00087633		0.00087385		0	2.19722	33.33	0	49.3665	64.4433	69.9929	76.093	0.168155
42	2019	35.13	2284108	28	98	173	280	394	631	1246	25	84	134	214	297	496	1083	3	14	39	66	97	135	163	6.648e+08	24.5331	0.822497	0.0147723	0.0859183	-0.0186655	0.00259511	0.0249084	5.954e-05		-0.0917825	-0.0197426	0.011931		0.0118506		0	2.19722	33.33	0	49.7708	64.8476	68.0205	73.5178	0.166789
42	2020	30.43	3344376	28	98	173	280	394	631	1246	25	84	134	214	297	496	1083	3	14	39	66	97	135	163	6.648e+08	24.5175	0.815569	0.00357122	0.019737	0.0276239	0.00272975	0.0242514	3.553e-05		0.482985	-0.0154574	0.00029407	0.00218841	0.00028914		0	2.07944	37.5	0	52.6246	67.7014	72.6229	76.4929	0.157744
45	2010	20.02	214223	29	98	173	282	392	643	1255	26	84	134	215	294	506	1092	3	14	39	67	98	137	163	3.365e+08	21.2273	0.186933	0.0331241	0.0442681	0.0343681	0.0290852	0.100568	0.0293837	0.964808	0.306774	1.06267	0.205437	0.205437	0.205421	0.205421	0	2.19722	33.33	0	54.2644	63.2903	68.882	73.1493	0.0883244
45	2011	19.91	244226	29	98	173	283	393	645	1258	26	84	134	216	295	508	1095	3	14	39	67	98	137	163	3.365e+08	21.3156	0.242557	0.0282451	0.0360256	0.0153471	0.0315056	0.278797	0.0257538	0.968929	0.117736	0.0923055	0.293513	0.293513	0.293371	0.293371	0	2.19722	33.33	0	54.2644	61.6446	62.4554	63.8301	0.0883244
45	2012	10.73	284287	29	98	174	284	394	646	1259	26	84	135	217	296	509	1096	3	14	39	67	98	137	163	3.365e+08	21.3549	0.307152	-0.0439097	-0.0606059	-0.0824984	0.0536733	0.504697	0.0245459	0.970342	0.185471	0.0400579	0.0707815	0.0707815	0.0705207	0.0705207	1	2.19722	33.33	0	54.2644	59.415	60.0216	61.0244	0.0883244
45	2013	22.52	343658	29	98	174	284	394	646	1259	26	84	135	217	296	509	1096	3	14	39	67	98	137	163	5.065e+08	21.7712	0.194236	0.0199571	0.0262285	-0.0654775	0.0485392	0.307966	0.0153863	0.981242	0.338397	0.516361	0.0572987	0.0572987	0.0544714	-0.00616738	0	2.19722	33.33	0	46.2111	53.8333	60.6068	71.9457	0.0901786
45	2014	-2.95	361267	29	98	174	284	395	647	1260	26	84	135	217	297	510	1097	3	14	39	67	98	137	163	5.065e+08	21.761	0.221956	-0.0400354	-0.0505514	-0.017253	0.0553084	0.292219	0.014798	0.981796	0.0705986	-0.0101608	0.0171541	0.0171541	0.0171125	-0.018089	1	2.07944	37.5	0	46.2111	51.217	52.4182	54.3969	0.0689071
45	2015	20.53	399404	29	98	174	284	395	647	1260	26	84	135	217	297	510	1097	3	14	39	67	98	137	163	5.065e+08	21.8116	0.267673	0.00293403	0.00388816	0.0133308	0.06155	0.266054	0.0136819	0.986318	0.0130428	0.0519386	0.00607008	0.00607008	0.00606904	0.00606904	0	2.07944	37.5	1	46.2111	53.4199	54.8044	57.1081	0.0870891
45	2016	1.93	456757	29	98	174	284	395	647	1260	26	84	135	217	297	510	1097	3	14	39	67	98	137	163	5.065e+08	22.139	0.164936	-0.0246215	-0.0310865	-0.013415	0.0534573	0.175669	0.00963656		-0.0232701	0.387349	0.038586		0.038586		1	1.94591	42.86	1	46.2111	50.6559	51.9015	53.3855	0.0689071
45	2017	15.24	491713	29	98	174	284	395	647	1260	26	84	135	217	297	510	1097	3	14	39	67	98	137	163	5.113e+08	22.1573	0.160336	0.0177171	0.0211576	-0.00679705	0.0458805	0.156381	0.0092643		0.231468	0.0184873	0.0617742		0.0617725		0	2.19722	33.33	0	45.7816	50.0428	50.9447	52.0807	0.0689071
45	2018	0.43	357693	29	98	174	284	395	647	1260	26	84	135	217	297	510	1097	3	14	39	67	98	137	163	5.113e+08	22.2535	0.251066	-0.0141357	-0.0178454	-0.0996913	0.114404	0.213863	0.00820072		-0.137704	0.100925	0.090667		0.0906639		1	2.19722	33.33	0	45.7816	49.7057	50.8921	52.1609	0.0689071
45	2019	19.04	799234	29	98	174	284	396	648	1261	26	84	135	217	298	511	1098	3	14	39	67	98	137	163	5.093e+08	22.2343	0.149354	-0.00404928	-0.00506602	0.0845535	0.0806208	0.199327	0.00805888		0.69621	-0.0190084	0.133962		0.133898		1	2.07944	37.5	0	45.9556	49.7899	50.9871	52.3103	0.0689071
45	2020	14.86	659485	29	98	174	284	396	648	1261	26	84	135	217	298	511	1098	3	14	39	67	98	137	163	5.078e+08	22.3266	0.215358	0.00915649	0.0112195	0.00038855	0.110133	0.159005	0.00725398		-0.0228063	0.0966915	0.124468		0.12385		0	2.19722	33.33	0	46.0973	49.9088	50.9589	52.7181	0.0689071
48	2012	21.05	563308	29	110	168	284	401	708	1278	26	91	128	218	300	569	1115	3	19	40	66	101	139	163	3.908e+08	20.9153	0.592418	0.0244762	0.0645737	-0.0207717	0.0111291	0.264498	0.0720665	0.912799	0.0929202	-0.0391696	0.0625091	0.0781399	0.0485646	0.0641954	0	2.3979	36.36	1	24.1316	30.716	34.764	39.2504	0.16358
48	2013	18.46	519681	29	110	168	284	401	708	1278	26	91	128	218	300	569	1115	3	19	40	66	101	139	163	3.908e+08	21.0089	0.636463	-0.00781827	-0.020332	-0.0571214	0.0225513	0.289626	0.0959843	0.891014	0.0770309	0.0980674	0.0790444	0.100989	0.0783314	0.100276	1	2.3979	36.36	1	26.358	30.225	33.9002	40.3831	0.0740318
48	2014	24.66	665804	33	100	173	276	392	603	1226	29	86	135	212	295	468	1062	4	14	38	64	97	135	164	3.908e+08	21.4078	0.695063	0.0725327	0.220821	0.256338	0.0222498	0.183497	0.070283	0.929717	0.369964	0.490298	0.0355247	0.0373202	0.0232378	0.0250334	0	2.3979	36.36	0	26.358	44.4588	48.5673	55.2925	0.59988
48	2015	19.92	800280	33	100	173	276	392	603	1226	29	86	135	212	295	468	1062	4	14	38	64	97	135	164	3.908e+08	21.3864	0.58659	0.106927	0.298186	0.159754	0.0206132	0.174782	0.0657979	0.934202	0.0734956	-0.02125	0.0305235	0.029941	0.0301355	0.029553	0	2.3979	36.36	0	28.5419	43.655	48.0742	58.1308	0.342618
48	2016	18.45	529878	29	110	168	284	402	709	1279	26	91	128	218	301	570	1116	3	19	40	66	101	139	163	3.908e+08	21.3961	0.578484	0.00307899	0.00737513	-0.315245	0.0236522	0.179901	0.059257	0.94054	-0.321799	0.00975659	0.0505225	0.0505039	0.0504027		0	2.3979	36.36	0	31.6498	63.7572	68.0887	76.4094	0.943129
48	2019	36.29	1405489	28	109	171	285	398	665	1269	25	91	132	218	299	527	1106	3	18	39	67	99	138	163	4.025e+08	22.5907	0.632612	0.198764	0.642913	0.156646	0.00623528	0.0781497	0.00711272		0.431134	0.248816	0.0194566	0.0197599	0.0165131	-0.0231804	0	2.3979	36.36	0	41.6499	73.9672	78.097	83.2223	0.716692
48	2020	37.56	1076273	28	109	170	285	398	665	1269	25	91	131	218	299	527	1106	3	18	39	67	99	138	163	4.025e+08	23.0162	0.719174	0.107197	0.340268	0.182361	0.00361808	0.0543408	0.00315135		-0.172244	0.530248	0.261786		0.260131		0	2.3979	36.36	0	42.8823	74.979	79.0316	82.4909	0.696088
49	2010	20.01	471826	40	101	180	266	385	567	1161	34	88	141	203	289	438	996	6	13	39	63	96	129	165	1.368e+08	20.5611	0.672747	0.11651	0.387778	0.0914699	0.486072	0.151245	0.0104492	0.989551	0.436244	0.298868	0.066247	0.066247	-0.00045448	-0.00045448	0	2.19722	33.33	0	48.6513	49.2871	49.7113	50.3131	0.00781143
49	2011	25.74	741241	40	101	180	267	386	568	1164	34	88	141	204	290	439	999	6	13	39	63	96	129	165	1.368e+08	21.0734	0.698867	0.138379	0.445064	-0.00659655	0.62651	0.0926164	0.0187583	0.981242	0.706906	0.669116	0.0761453	0.0761453	0.075733	0.075733	0	2.19722	33.33	0	48.6513	50.9676	52.1842	54.7601	0.0281846
49	2012	22.34	1035085	40	101	181	268	387	569	1165	34	88	142	205	291	440	1000	6	13	39	63	96	129	165	1.368e+08	21.3445	0.750595	0.104086	0.382973	0.18382	0.579743	0.06045	0.0137306	0.986269	0.422429	0.31141	0.0468756	0.0468756	0.030094	0.030094	0	2.07944	37.5	0	47.3117	54.3014	58.2601	63.9212	0.0909637
49	2013	27.28	1243790	40	101	181	268	387	569	1165	34	88	142	205	291	440	1000	6	13	39	63	96	129	165	1.368e+08	21.9385	0.806481	0.105129	0.492641	0.0163429	0.597313	0.0352202	0.00708112	0.992919	0.377834	0.811183	0.0328612	0.0328612	0.0324617	0.0324617	0	2.19722	33.33	0	45.676	53.5046	56.8848	63.27	0.104996
49	2014	25.66	2132624	40	101	181	268	388	570	1166	34	88	142	205	292	441	1001	6	13	39	63	96	129	165	2.052e+08	22.2656	0.803558	0.0777664	0.398358	0.0318248	0.371917	0.0347421	0.00997424	0.990026	0.451357	0.38697	0.0361917	0.0361917	0.0359342	0.0359342	0	2.19722	33.33	0	45.2277	47.5128	48.1415	48.9531	0.03555
49	2015	25.36	2711387	40	101	181	268	388	570	1166	34	88	142	205	292	441	1001	6	13	39	63	96	129	165	2.052e+08	21.9478	0.647972	0.0762783	0.291166	0.188048	0.431015	0.0522766	0.0137453	0.986255	0.319987	-0.272271	0.0225528	0.0225528	0.0225014	0.0225014	0	2.19722	33.33	0	45.2277	50.7271	53.2772	56.4674	0.0757094
49	2016	24.51	2713311	40	101	181	268	388	570	1166	34	88	142	205	292	441	1001	6	13	39	63	96	129	165	2.052e+08	22.3614	0.708479	0.0818137	0.259228	0.0166278	0.502122	0.0440996	0.0120805		0.0344108	0.512323	0.0781912		0.0778501		0	2.19722	33.33	0	45.2277	51.2832	53.2362	56.7882	0.0757094
49	2017	25.84	3757224	40	101	181	268	388	570	1166	34	88	142	205	292	441	1001	6	13	39	63	96	129	165	2.052e+08	22.7539	0.761753	0.0569955	0.219447	-0.0548167	0.477285	0.0866833	0.0077605		0.431154	0.48064	0.0720694		0.0718571		0	2.19722	33.33	0	45.2277	49.8299	51.6712	54.7435	0.0757094
49	2018	24.98	5650483	40	101	181	268	388	570	1164	34	88	142	205	292	441	999	6	13	39	63	96	129	165	2.052e+08	22.9005	0.743297	0.0639392	0.257663	0.0138481	0.470596	0.0778159	0.00636147		0.381489	0.157888	0.0274144		0.0273192		0	2.19722	33.33	0	45.2277	50.0102	51.8657	54.8724	0.0757094
49	2019	26.65	6700139	40	101	181	268	389	571	1167	34	88	142	205	293	442	1002	6	13	39	63	96	129	165	2.072e+08	22.8946	0.673751	0.0761518	0.261354	0.181818	0.44753	0.0980514	0.0203918		0.0691888	-0.00587959	0.0627912		0.0620637		0	2.19722	33.33	0	44.8012	50.3392	52.0379	54.8021	0.0757094
49	2020	26.75	7194150	40	101	181	268	389	571	1167	34	88	142	205	293	442	1002	6	13	39	63	96	129	165	2.072e+08	22.9248	0.687771	0.0831331	0.260497	0.141843	0.513731	0.102593	0.0238879		0.0517895	0.0306877	0.0769042		0.0761069		0	2.19722	33.33	0	44.8012	51.292	56.0977	62.4765	0.0757094
50	2010	15.08	1018457	43	104	180	265	384	559	1133	36	90	141	202	288	434	969	7	14	39	63	96	125	164	5.742e+08	22.7991	0.687553	0.0194642	0.0612745	0.0445896	0.0935116	0.62661	0.026594		0.576943	0.230918	0.178724		0.17839		0	2.07944	37.5	0	45.6217	56.7429	59.3425	63.2755	0.193723
50	2011	11.17	1488915	43	104	180	266	385	560	1136	36	90	141	203	289	435	972	7	14	39	63	96	125	164	5.742e+08	22.8092	0.6375	0.0321318	0.0951773	0.0661881	0.127757	0.568052	0.0260285		0.336041	0.0101173	0.0688574		0.0688364		0	1.94591	42.86	0	45.6217	57.4257	58.9156	60.3953	0.184182
50	2012	59.49	1541588	43	103	181	267	386	564	1139	36	89	142	204	290	439	975	7	14	39	63	96	125	164	5.742e+08	22.7778	0.608351	0.017352	0.0460453	0.104694	0.120921	0.565474	0.026361	0.973639	-0.0609805	-0.0309204	0.0533269	0.0533269	0.0529496	0.0529496	0	1.94591	42.86	0	45.6217	56.8226	58.7959	61.4685	0.184182
50	2013	62.82	2322856	43	104	181	267	386	561	1137	36	90	142	204	290	436	973	7	14	39	63	96	125	164	5.742e+08	22.7998	0.588088	0.03619	0.0900491	0.178229	0.118321	0.499792	0.0253514	0.974649	0.0428825	0.0222438	0.0217855	0.0217855	0.0217617	0.0217617	0	2.19722	33.33	0	45.6217	54.5555	55.5613	57.184	0.184182
50	2014	62.49	2312428	43	103	181	267	387	565	1140	36	89	142	204	291	440	976	7	14	39	63	96	125	164	1.132e+09	23.4764	0.454445	0.0580441	0.115969	0.0883023	0.152758	0.498074	0.0378508	0.945083	1.06275	0.967277	0.065457	0.065457	0.0555841	0.0555841	0	2.19722	33.33	0	25.7628	44.6504	55.7967	65.9867	0.455063
50	2015	68.1	3165135	43	103	181	267	387	565	1140	36	89	142	204	291	440	976	7	14	39	63	96	125	164	1.401e+09	23.7973	0.387465	0.0297725	0.0509479	0.206165	0.094754	0.316504	0.0442802	0.943323	0.129542	0.378282	0.105605	0.106435	0.105503	0.106333	0	2.07944	37.5	0	25.7628	44.6504	55.7967	65.0838	0.455063
50	2016	69.67	3895904	43	104	181	267	387	562	1138	36	90	142	204	291	437	974	7	14	39	63	96	125	164	1.401e+09	23.7996	0.365342	0.0262851	0.0421499	0.0452323	0.0907134	0.289129	0.048185	0.939415	0.0196347	0.00234152	0.140265	0.140265	0.140141	0.140141	0	2.19722	33.33	0	20.8099	36.0664	45.7594	58.913	0.455063
50	2017	68.37	7503748	28	98	173	283	395	642	1257	25	84	134	216	297	506	1094	3	14	39	67	98	136	163	1.401e+09	24.1128	0.511848	0.0314506	0.0571801	0.0647911	0.112312	0.223326	0.0343676	0.956573	0.305096	0.367766	0.339049		0.339014		0	2.19722	33.33	0	20.8099	35.5664	44.2602	52.633	0.431034
50	2018	15.93	9563874	43	103	181	267	387	565	1138	36	89	142	204	291	440	974	7	14	39	63	96	125	164	2.048e+09	24.8182	0.566855	0.0219397	0.0486112	0.0593837	0.0994124	0.487196	0.0351856	0.959494	1.06327	1.0247	0.192473		0.192333		0	2.19722	33.33	0	19.0228	41.7648	56.3037	64.6282	0.748335
50	2019	18.82	9038930	36	98	180	265	388	560	1128	31	85	142	202	292	435	964	5	13	38	63	96	125	164	2.048e+09	24.9046	0.591951	0.0132182	0.0314678	0.0727363	0.0891174	0.431558	0.031642	0.964234	0.0474007	0.090178	0.154945		0.154867		0	2.19722	33.33	0	19.0228	42.0235	56.5625	64.7256	0.748335
50	2020	18.59	8894648	43	103	181	267	388	566	1141	36	89	142	204	292	441	977	7	14	39	63	96	125	164	2.458e+09	25.0213	0.543647	0.0212148	0.048926	0.0907705	0.0695647	0.363044	0.0294473	0.966884	-0.0346485	0.123861	0.151025		0.150951		0	2.19722	33.33	0	15.8523	35.7155	50.0218	62.4097	0.748335
55	2010	16.86	329499	44	114	182	272	388	581	1189	38	94	141	208	292	450	1024	6	20	41	64	96	131	165	5.046e+08	21.412	0.450407	0.0277988	0.0533921	-0.0156628	0.199217	0.120811	0.0575195	0.938363	0.272683	0.342826	0.0594825	0.0594825	0.0392012	0.0392012	0	1.94591	42.86	1	9.0862	13.6655	17.2722	23.1429	0.259707
55	2011	14.58	445554	44	114	182	273	389	582	1192	38	94	141	209	293	451	1027	6	20	41	64	96	131	165	7.569e+08	21.4949	0.46746	0.028586	0.0528673	-0.0263693	0.307089	0.14643	0.051125	0.945086	0.160804	0.0864643	0.0481356	0.0481356	0.0451482	0.0451482	0	1.94591	42.86	1	9.0862	13.6655	16.0496	17.6554	0.259707
55	2012	16.63	475398	44	114	183	274	390	583	1193	38	94	142	210	294	452	1028	6	20	41	64	96	131	165	7.569e+08	21.5682	0.502397	0.00286932	0.00557765	0.0254584	0.332885	0.146729	0.0439816	0.956018	0.0364219	0.0760298	0.048801	0.048801	0.0437152	0.0437152	0	1.94591	42.86	1	9.0862	15.9701	20.5494	22.0414	0.447327
55	2013	18.38	529884	40	101	181	268	387	571	1166	34	88	142	205	291	441	1001	6	13	39	63	96	130	165	7.569e+08	21.6786	0.5322	0.0330403	0.0685656	0.0602197	0.345744	0.17808	0.0352089	0.964791	0.250175	0.116743	0.0175753	0.0175753	0.0174981	0.0174981	0	1.94591	42.86	1	9.0862	16.6058	22.2575	27.9998	0.440141
55	2014	17.19	649465	40	101	181	268	388	572	1167	34	88	142	205	292	442	1002	6	13	39	63	96	130	165	7.569e+08	22.0215	0.644927	0.0296024	0.0736622	-0.152317	0.301754	0.133702	0.0270147	0.96581	0.109122	0.408978	0.0130311	0.0190715	0.0107566	0.016797	0	1.94591	42.86	1	9.0862	18.0498	23.2003	28.9686	0.550297
55	2015	22.37	843024	40	101	181	268	388	572	1167	34	88	142	205	292	442	1002	6	13	39	63	96	130	165	7.569e+08	22.2193	0.701165	0.0167876	0.0517847	-0.0806683	0.314891	0.103637	0.0212948	0.974264	0.31581	0.218807	0.011851	0.011851	0.0111739	0.0111739	0	1.94591	42.86	1	9.0862	19.8532	24.6483	33.2989	0.695943
55	2016	30.47	1547600	40	101	181	268	388	572	1167	34	88	142	205	292	442	1002	6	13	39	63	96	130	165	7.891e+08	22.6383	0.660779	0.116608	0.360795	0.0686185	0.345206	0.0746744	0.00887405		0.648273	0.520346	0.021727		0.0185722		0	1.94591	42.86	1	8.7156	20.2242	25.8692	32.7406	0.834446
55	2017	28.09	849914	40	101	181	268	388	572	1167	34	88	142	205	292	442	1002	6	13	39	63	96	130	165	1.184e+09	22.7548	0.575245	0.159729	0.415447	0.0731544	0.251838	0.0613892	0.00772015		-0.298867	0.123525	0.00586026		0.00355233		0	1.94591	42.86	1	8.7156	20.4778	25.041	30.4097	0.879198
55	2018	29.42	950431	40	101	181	268	388	572	1167	34	88	142	205	292	442	1002	6	13	39	63	96	130	165	1.155e+09	23.0897	0.512594	0.245694	0.532637	0.0363175	0.180139	0.0427132	0.00753488		0.0343377	0.397805	0.0261762		0.0238306		0	1.94591	42.86	1	9.797	20.9168	24.9558	28.8691	0.829256
55	2019	21.34	723094	40	101	181	268	389	573	1168	34	88	142	205	293	443	1003	6	13	39	63	96	130	165	1.123e+09	23.1542	0.53991	0.0314825	0.0665161	-0.00046481	0.172049	0.0419819	0.00688852		-0.0140817	0.0667155	0.0188805	0.0246911	0.017706		0	1.94591	42.86	1	10.2229	22.5731	25.6653	28.2873	0.902935
55	2020	18.73	959099	40	101	181	268	389	573	1168	34	88	142	205	293	443	1003	6	13	39	63	96	130	165	1.088e+09	23.197	0.540957	0.0328597	0.0715032	0.0462388	0.0519257	0.0407152	0.00650491		-0.00880085	0.0437022	0.0109869		0.0109845		0	1.94591	42.86	1	10.8711	23.318	25.3554	27.6887	0.888652
59	2010	57.85	8917354	65	130	232	509	731	845	910	58	117	199	449	641	739	794	7	13	33	60	90	106	116	1.201e+09	24.0018	0.750634	0.0169852	0.0626449	0.0558229	0.0021392	0.637145	0.0393062	0.960694	7.29227	0.203256	0.0184458	0.0184458	0.0184357	0.0184357	0	2.19722	33.33	0	51.1393	54.2792	55.4441	57.6414	0.043979
59	2011	54.86	11391072	65	130	232	509	731	845	910	58	117	199	449	641	739	794	7	13	33	60	90	106	116	1.201e+09	24.0744	0.735552	0.0305778	0.118896	0.112025	0.00662753	0.599101	0.0517311	0.948269	0.569629	0.075366	0.0481925	0.0481925	0.0481925	0.0481925	0	2.19722	33.33	0	51.1393	53.3325	55.1218	57.4969	0.0217025
59	2012	51.17	11172172	65	130	232	509	731	845	910	58	117	199	449	641	739	794	7	13	33	60	90	106	116	1.201e+09	24.2123	0.774421	0.00065047	0.00266938	-0.0642221	0.00504384	0.566702	0.0515014	0.948499	-0.0412262	0.147773	0.0410698	0.0410698	0.0410698	0.0410698	0	2.19722	33.33	0	51.1393	53.3884	54.6526	57.1381	0.0279001
59	2013	2.93	15056624	65	130	232	509	731	845	910	58	117	199	449	641	739	794	7	13	33	60	90	106	116	1.201e+09	24.0712	0.745773	-0.00529391	-0.02216	0.0640062	0.00043564	0.589841	0.0585745	0.941426	0.154107	-0.131567	0.0401405	0.0401405	0.0401405	0.0401405	1	2.07944	37.5	0	51.1393	53.6229	54.7208	56.8003	0.0273919
59	2014	1.69	14345957	65	130	232	512	734	848	913	58	117	199	450	642	740	795	7	13	33	62	92	108	118	1.599e+09	24.2671	0.725987	-0.0471465	-0.177854	0.00368519	0.00530064	0.509679	0.0471113	0.952889	0.057444	0.21634	0.0228493	0.0228493	0.0228493	0.0228493	1	2.19722	33.33	0	50.8551	54.382	56.3516	59.0914	0.0490456
59	2016	23.95	9475739	65	130	232	512	734	848	913	58	117	199	450	642	740	795	7	13	33	62	92	108	118	1.599e+09	24.1691	0.646672	0.0603073	0.18207	0.134643	0.00551933	0.457287	0.0508073		-0.0584088	0.0484729	0.0325343	0.0492022	0.0325311		0	1.94591	28.57	1	32.1623	48.5776	50.0221	52.3459	0.478011
59	2017	18.3	11285305	65	130	232	512	734	848	913	58	117	199	450	642	740	795	7	13	33	62	92	108	118	1.599e+09	24.1562	0.591054	0.0622776	0.163476	0.0957436	0.0120672	0.451586	0.0492086		0.158392	-0.0128292	0.0167568		0.0163669		0	2.19722	33.33	1	32.1623	47.8554	48.8382	50.2794	0.400657
59	2018	21.95	11893099	65	130	233	513	735	849	914	58	117	200	451	643	741	796	7	13	33	62	92	108	118	1.599e+09	24.2033	0.576934	0.035433	0.0851401	0.0731085	0.0084686	0.416288	0.0427052		0.08808	0.0481956	0.0126589		0.00772412		0	2.19722	33.33	0	32.1623	47.8554	50.6019	52.456	0.308309
59	2019	20.99	11746392	65	130	233	513	735	849	914	58	117	200	451	643	741	796	7	13	33	62	92	108	118	1.599e+09	24.1029	0.51817	0.0339365	0.0752517	0.0927639	0.00455124	0.476198	0.0449905		0.079738	-0.0955456	0.00672679		0.00667381		0	2.19722	33.33	0	32.1623	47.8554	51.2627	53.9445	0.308309
59	2020	16.41	11288058	65	130	233	513	735	849	914	58	117	200	451	643	741	796	7	13	33	62	92	108	118	1.599e+09	24.0519	0.494189	0.0120499	0.0244166	0.100884	0.00682695	0.457726	0.0455533		-0.23154	-0.0497135	0.0111201		0.0104957		0	2.19722	33.33	0	27.1623	47.8554	51.4922	54.3333	0.396762
60	2010	51.54	2773928	33	99	171	273	389	598	1222	29	85	133	209	292	463	1058	4	14	38	64	97	135	164	1.587e+09	23.4023	0.6138	0.0724686	0.183514	0.133323	0.02561	0.289982	0.197701	0.793725	0.27407	0.25104	0.0751674	0.1718	0.0736168	0.170249	0	2.3979	36.36	0	31.7311	40.3616	42.216	45.6798	0.205166
60	2011	64.28	6471616	33	99	171	274	390	599	1225	29	85	133	210	293	464	1061	4	14	38	64	97	135	164	2.063e+09	23.3653	0.525585	0.0764399	0.177977	0.0763546	0.044761	0.286983	0.230689	0.760415	0.936871	-0.0362695	0.0800956	0.0800956	0.0785673	0.0785673	0	2.3979	36.36	0	31.7311	39.279	40.9754	42.9863	0.205166
60	2012	66.16	5620900	33	99	172	275	391	600	1226	29	85	134	211	294	465	1062	4	14	38	64	97	135	164	2.063e+09	23.3675	0.495988	0.0379855	0.0776435	0.105663	0.0271177	0.279693	0.255401	0.735722	-0.0125837	0.00219198	0.0905387	0.0905387	0.0883328	0.0883328	0	2.3979	36.36	0	31.7311	39.5986	41.3367	44.4608	0.215773
60	2013	65.98	5505934	33	99	172	275	391	600	1226	29	85	134	211	294	465	1062	4	14	38	64	97	135	164	2.063e+09	23.3939	0.561427	0.0295245	0.0627033	0.0672007	0.0292327	0.278473	0.249678	0.741676	0.14773	0.0267519	0.0906835	0.0906835	0.0803815	0.0803815	0	2.3979	36.36	0	31.7311	41.24	43.7469	46.3574	0.215773
60	2014	16.81	8972260	33	99	172	275	392	601	1227	29	85	134	211	295	466	1063	4	14	38	64	97	135	164	2.063e+09	23.3776	0.540798	0.0384246	0.0856158	0.060455	0.0217364	0.317025	0.243917	0.747295	0.163673	-0.0161858	0.0673711	0.0673711	0.0464713	0.0464713	0	2.3979	36.36	0	31.7311	40.8159	43.1667	45.4663	0.215773
60	2015	69.1	5521522	33	99	172	275	392	601	1227	29	85	134	211	295	466	1063	4	14	38	64	97	135	164	2.213e+09	23.4885	0.503239	0.0173244	0.0361662	0.0210929	0.0225263	0.311643	0.211981	0.780154	-0.310741	0.117268	0.0613876	0.0613876	0.0517199	0.0375854	0	2.30259	40	0	29.5844	37.9862	41.0497	45.5904	0.187326
60	2016	69.99	4298503	33	99	172	275	392	601	1227	29	85	134	211	295	466	1063	4	14	38	64	97	135	164	2.213e+09	23.5547	0.515829	0.0208152	0.0424577	0.0828783	0.0311373	0.29962	0.196752	0.795886	-0.110923	0.0683927	0.0508897		0.0481546		0	2.30259	40	0	29.5844	37.4557	41.2364	45.813	0.162206
60	2017	27.85	6280121	33	99	172	275	392	601	1227	29	85	134	211	295	466	1063	4	14	38	64	97	135	164	2.380e+09	23.6608	0.448532	0.0610276	0.117451	0.130863	0.0259315	0.287279	0.16704	0.825494	0.259476	0.111953	0.0911322		0.0674755		0	2.19722	44.44	1	27.5064	33.7102	37.5394	42.1843	0.142292
60	2018	23.83	6334539	33	99	172	275	392	601	1227	29	85	134	211	295	466	1063	4	14	38	64	97	135	164	3.570e+09	23.694	0.450591	0.0474045	0.086124	0.101084	0.0281719	0.306365	0.154565	0.838212	0.0525567	0.0337853	0.0775352		0.0762809		0	2.19722	33.33	1	27.5064	33.7102	37.21	40.952	0.142292
60	2019	20.64	7296081	33	99	172	275	393	602	1228	29	85	134	211	296	467	1064	4	14	38	64	97	135	164	3.570e+09	23.7349	0.440773	0.0437587	0.0789273	0.109314	0.0267261	0.356061	0.158528	0.834539	0.142116	0.0417438	0.103776	0.10492	0.103754	0.104815	0	2.19722	33.33	0	27.5064	33.7102	37.5504	41.7192	0.142292
60	2020	19.96	11215913	33	99	172	275	393	602	1228	29	85	134	211	296	467	1064	4	14	38	64	97	135	164	3.570e+09	23.9157	0.47259	0.0492442	0.0908759	0.0658068	0.0252735	0.305715	0.127252	0.866962	0.325677	0.198209	0.131035		0.130852		0	2.19722	33.33	0	27.5064	33.7102	37.4707	41.4852	0.142292
63	2010	75.49	22398654	40	100	180	265	385	566	1150	34	87	141	202	289	438	985	6	13	39	63	96	128	165	2.867e+09	25.1559	0.703371	0.0455948	0.162033	0.0111929	0.208716	0.0775202	0.0105914		0.165769	0.231336	0.0448794		0.0444481		0	2.63906	35.71	0	32.4523	51.9969	54.3045	58.3853	0.562905
63	2011	69.84	34121646	40	100	180	266	386	567	1153	34	87	141	203	290	439	988	6	13	39	63	96	128	165	3.440e+09	25.3807	0.750505	0.0236713	0.087534	-0.0171989	0.226572	0.0664701	0.0113407		0.227579	0.252111	0.0483057		0.0472289		0	2.63906	35.71	0	30.7607	51.2797	54.06	57.9271	0.593965
63	2012	23.34	20726808	40	100	181	267	387	568	1154	34	87	142	204	291	440	989	6	13	39	63	96	128	165	3.440e+09	25.4003	0.789302	-0.0244779	-0.106469	0.014426	0.205388	0.0660481	0.010117	0.989883	-0.0235941	0.0197232	0.0225652	0.0225652	0.0221681	0.0127802	1	2.63906	35.71	0	30.7607	51.3857	54.7937	59.545	0.593789
63	2013	60.95	26038606	40	100	181	267	387	568	1154	34	87	142	204	291	440	989	6	13	39	63	96	128	165	3.438e+09	25.3292	0.763931	0.0138165	0.0619758	0.0257253	0.213763	0.0744356	0.0123577	0.987642	-0.106693	-0.0685627	0.0217497	0.0217497	0.0216943	0.00942149	0	2.63906	35.71	0	30.7834	50.7541	52.7753	56.4461	0.593754
63	2014	33.47	25688704	40	100	181	267	388	569	1155	34	87	142	204	292	441	990	6	13	39	63	96	128	165	3.438e+09	25.3887	0.752458	0.0264451	0.109288	0.0236563	0.236814	0.0691837	0.0128485	0.987151	0.082909	0.0612983	0.0206596	0.0206596	0.01994	0.0170434	0	2.63906	35.71	0	30.7834	50.1515	51.3233	53.2272	0.593789
63	2015	30.48	29388976	40	100	181	267	388	569	1155	34	87	142	204	292	441	990	6	13	39	63	96	128	165	4.151e+09	25.5182	0.641433	0.0329382	0.107416	0.0612493	0.208871	0.0636275	0.0349434	0.965057	0.229714	0.138208	0.0232465	0.0232465	0.0230231	0.0229079	0	2.56495	38.46	0	30.5925	51.341	53.6384	56.6528	0.593859
63	2016	-5.22	29360841	40	100	181	267	388	569	1155	34	87	142	204	292	441	990	6	13	39	63	96	128	165	4.185e+09	25.6766	0.711347	-0.0107252	-0.0334277	0.0371376	0.18355	0.0530655	0.0307404	0.967945	0.0104484	0.171613	0.0331072		0.0322915		1	2.63906	35.71	1	30.3451	50.8953	53.1697	56.341	0.593789
63	2017	31.76	36725100	40	100	181	267	388	569	1155	34	87	142	204	292	441	990	6	13	39	63	96	128	165	4.193e+09	25.6928	0.684777	0.0377191	0.124879	0.0501519	0.169109	0.060394	0.0329365	0.964918	0.0748973	0.0163887	0.0422477		0.041339		0	2.63906	35.71	0	30.3355	49.5789	51.6644	54.7078	0.593049
63	2018	9.96	30535026	40	100	181	267	388	569	1155	34	87	142	204	292	441	990	6	13	39	63	96	128	165	4.193e+09	25.5858	0.745184	-0.0508526	-0.177413	-0.0712434	0.166928	0.0687902	0.066165	0.932396	-0.214144	-0.101495	0.0339108		0.0313063		1	2.19722	33.33	0	30.3355	49.5792	51.1538	53.27	0.593085
63	2019	33.88	30215811	40	100	181	266	390	569	1155	34	87	142	203	294	441	990	6	13	39	63	96	128	165	4.228e+09	25.6735	0.731206	0.0427027	0.162918	0.0527368	0.142257	0.0664543	0.054665	0.944016	0.0610834	0.0916221	0.0506423		0.0360796		0	2.19722	33.33	0	27.1754	46.6246	48.878	51.7907	0.656599
63	2020	25.22	30202422	40	100	181	267	389	570	1156	34	87	142	204	293	442	991	6	13	39	63	96	128	165	4.613e+09	25.7381	0.693813	0.0323584	0.112319	0.0679301	0.105494	0.0790915	0.0621853	0.936579	0.118079	0.0668033	0.0458325	0.0476574	0.045766	0.0458083	0	2.19722	33.33	0	22.4449	39.9653	42.2015	46.8652	0.726427
65	2010	17.98	508962	46	69	107	195	388	522	868	34	47	76	153	321	443	764	12	22	31	42	67	79	104	1.624e+08	21.3927	0.706491	0.0231702	0.0895994	0.116221	0.117843	0.00634301	8.523e-05	0.999915	-0.0239773	-0.164779	0.00063416	0.00063416	0.00059499	0.00059499	0	1.79176	50	0	54.4132	63.0253	64.5195	65.9434	0.130929
65	2011	19.31	817246	46	69	107	197	392	527	876	34	47	76	155	325	448	772	12	22	31	42	67	79	104	1.624e+08	21.5692	0.723701	0.039827	0.140164	0.0489076	0.315435	0.00574947	1.451e-05	0.999986	0.43911	0.193005	0.00152801	0.00152801	0.00151648	0.00151648	0	2.19722	33.33	0	54.4132	62.9472	64.7261	67.9007	0.130929
65	2012	56.49	603702	40	71	110	209	402	617	897	27	47	79	167	335	535	793	13	24	31	42	67	82	104	1.624e+08	21.8832	0.756321	0.0518738	0.201491	-0.00193261	0.235342	0.00750289	0.00012493	0.999875	-0.369251	0.368838	0.0557571	0.0557571	0.0557542	0.0557542	0	2.19722	33.33	0	54.4132	63.0026	64.8579	66.795	0.130929
65	2013	64.82	1227702	40	71	111	210	403	620	900	27	47	79	167	335	537	795	13	24	32	43	68	83	105	2.112e+08	22.1052	0.757927	0.0546475	0.225084	0.190324	0.176304	0.0352911	0.00017903	0.999821	0.781699	0.248604	0.00768803	0.00768803	0.00767016	0.00767016	0	2.19722	33.33	0	54.4132	63.3196	66.0247	69.4678	0.130929
65	2014	56.85	913667	40	71	111	210	403	620	901	27	47	79	167	335	537	796	13	24	32	43	68	83	105	2.534e+08	22.3162	0.75983	0.0504068	0.209138	0.0345603	0.123444	0.028067	0.0613388	0.938661	0.0222576	0.234892	0.00516127	0.00516127	0.00516064	0.00516064	0	2.19722	33.33	0	54.4132	62.5437	64.1123	65.9322	0.130929
65	2015	67.59	2239333	40	71	111	212	407	624	907	27	47	79	169	339	541	802	13	24	32	43	68	83	105	2.744e+08	22.613	0.672985	0.0399547	0.13778	0.0573122	0.110799	0.0187088	0.123266	0.876734	0.41714	0.345582	0.0506597	0.0506597	0.050599	0.050599	0	2.07944	37.5	0	52.9386	61.0579	63.1901	67.2827	0.118927
65	2016	55.85	2298919	46	77	120	214	416	632	923	33	52	86	168	347	547	812	13	25	34	46	69	85	111	5.130e+08	23.2204	0.698646	0.0563069	0.181399	0.0118587	0.199141	0.0314801	0.108613		1.04452	0.835751	0.0570975		0.0570519		0	2.19722	33.33	0	43.1718	60.9444	68.0733	72.3652	0.29025
65	2017	21.77	3274308	46	77	120	214	416	632	923	33	52	86	168	347	547	812	13	25	34	46	69	85	111	5.130e+08	23.1625	0.640241	0.0460064	0.139535	0.115388	0.187318	0.0396558	0.123984		0.11049	-0.0562703	0.0559788		0.0558821		0	2.19722	33.33	0	43.1718	60.9444	66.708	69.2062	0.29025
65	2018	22.92	3214394	40	71	112	213	409	628	911	27	47	79	169	340	544	805	13	24	33	44	69	84	106	7.695e+08	23.1611	0.597413	0.0539271	0.141482	0.0159314	0.207597	0.0367389	0.152258	0.847271	0.0258353	-0.00144981	0.0232051	0.045372	0.0231363		0	2.19722	33.33	0	43.1718	62.0996	67.6302	69.5385	0.317007
65	2019	22.29	3727474	40	71	112	213	409	628	911	27	47	79	169	340	544	805	13	24	33	44	69	84	106	7.695e+08	23.4142	0.630137	0.0564682	0.146989	-0.107046	0.293179	0.0381107	0.115792	0.883842	0.108077	0.288097	0.0367279		0.0367088		0	2.07944	37.5	0	43.1718	61.1397	66.6693	68.8068	0.294777
65	2020	21.91	4615659	40	71	112	213	409	628	911	27	47	79	169	340	544	805	13	24	33	44	69	84	106	7.695e+08	23.6181	0.655597	0.0477736	0.134256	-0.0704415	0.174405	0.0437825	0.0917536	0.907464	0.161886	0.226181	0.053067		0.0529986		0	2.19722	33.33	0	43.1712	60.9436	65.9357	68.3431	0.29025
66	2010	60.93	32039031	41	101	181	267	386	566	1156	34	88	142	204	290	438	991	7	13	39	63	96	128	165	1.324e+09	24.2175	0.674447	0.0276512	0.0873572	-0.0429204	0.408941	0.103963	0.0170871	0.982913	2.68032	0.199644	0.0572269	0.0574151	0.0553807	0.0555689	0	2.19722	33.33	0	53.9174	57.2403	58.0639	59.1072	0.0500448
66	2011	50.81	21165189	41	101	181	268	387	567	1159	34	88	142	205	291	439	994	7	13	39	63	96	128	165	1.324e+09	24.2137	0.68834	0.0144368	0.044968	0.0194225	0.418895	0.0987547	0.0228759	0.976443	-0.0836061	-0.0037804	0.0417775	0.0426417	0.0387693	0.0396335	0	2.19722	33.33	0	53.9174	57.1775	57.9305	58.731	0.0500448
66	2012	54.68	31335467	41	101	182	269	388	568	1160	34	88	143	206	292	440	995	7	13	39	63	96	128	165	1.324e+09	24.3915	0.738523	0.00265203	0.00932685	0.116448	0.334259	0.101545	0.0574774	0.94137	0.0429416	0.194612	0.048333	0.0523744	0.03446	0.0385014	0	2.19722	33.33	0	53.9174	54.3658	54.6583	55.2339	0.00500447
66	2013	28.83	20615680	41	101	182	269	388	568	1160	34	88	143	206	292	440	995	7	13	39	63	96	128	165	1.324e+09	24.3926	0.77851	-0.0194587	-0.0805835	0.0164455	0.333726	0.0942956	0.0441643	0.954524	-0.023736	0.00106948	0.0470812	0.0477322	0.0356419	0.0362928	1	2.19722	33.33	0	53.9174	57.2043	57.5626	58.2428	0.0500448
66	2014	25.07	24749715	44	101	182	270	389	570	1164	37	88	143	206	293	442	998	7	13	39	64	96	128	166	1.324e+09	24.4258	0.791154	-0.00851869	-0.0396102	0.0642049	0.303982	0.0881988	0.0239215	0.974805	-0.00839035	0.0338095	0.03577	0.03577	0.0301119	0.0301119	1	2.19722	33.33	0	53.9174	56.2269	56.6769	57.5413	0.0367542
66	2015	23.89	21058193	44	101	182	270	389	570	1164	37	88	143	206	293	442	998	7	13	39	64	96	128	166	1.324e+09	24.3985	0.779422	-0.00486977	-0.0226889	0.0427669	0.286649	0.0926721	0.0234581	0.975152	-0.0553009	-0.0270187	0.0279238	0.0290049	0.018667	0.0197481	1	2.19722	33.33	0	53.9174	54.742	55.3476	56.6849	0.00798697
66	2016	47.31	20063406	41	101	182	269	389	569	1161	34	88	143	206	293	441	996	7	13	39	63	96	128	165	1.324e+09	24.4334	0.767378	0.00534464	0.0235753	0.0507719	0.0160862	0.0137794	0.00259835	0.996798	-0.052206	0.0356044	0.0240382		0.0231963		0	2.19722	33.33	0	53.9174	55.3321	56.203	57.3073	0.01575
66	2017	22.21	2562477	41	101	182	269	389	569	1161	34	88	143	206	293	441	996	7	13	39	63	96	128	165	2.944e+09	23.4447	0.502777	0.0248325	0.0815865	-0.0264881	0.142858	0.122338	0.0264987	0.971986	-0.862475	-0.627967	0.0169052		0.0140209		0	2.19722	33.33	0	40.9083	42.6607	43.3563	44.6009	0.0286925
66	2018	29.79	3418428	41	101	181	266	389	569	1155	34	88	142	203	293	441	990	7	13	39	63	96	128	165	2.936e+09	23.496	0.584406	0.0677075	0.14869	0.00280336	0.185425	0.119958	0.0295418	0.968949	0.0528719	0.0526682	0.0542829		0.0490894		0	2.19722	33.33	0	40.7493	42.3441	43.6701	45.464	0.0221457
66	2019	25.71	3845351	41	101	181	268	390	570	1156	34	88	142	205	294	442	991	7	13	39	63	96	128	165	2.944e+09	23.7992	0.600809	0.061894	0.152389	0.00503693	0.139008	0.128356	0.0210769	0.977784	0.0833511	0.354231	0.0464837		0.0333595		0	2.19722	33.33	0	40.5877	43.8531	46.3017	49.9114	0.0495111
66	2020	19.88	3863621	41	101	181	268	390	570	1156	34	88	142	205	294	442	991	7	13	39	63	96	128	165	2.928e+09	24.0386	0.660481	0.0396165	0.108301	0.00607496	0.134766	0.105328	0.0187826	0.980375	0.3322	0.27039	0.0696802		0.0695317		0	2.19722	33.33	0	41.5097	44.0098	45.2918	47.9554	0.0437757
69	2010	59.33	6536609	34	101	178	268	386	577	1181	30	88	139	205	291	446	1016	4	13	39	63	95	131	165	3.107e+09	24.6056	0.696934	0.0839658	0.254475	-0.110461	0.00389872	0.223416	0.0588852	0.925668	0.580518	0.578746	0.135378	0.135378	0.130401	0.130401	0	2.30259	50	0	56.3633	59.0396	60.2536	62.9029	0.0334935
69	2011	65.17	4709218	34	101	178	269	387	578	1184	30	88	139	206	292	447	1019	4	13	39	63	95	131	165	5.593e+09	24.8626	0.711698	0.0590526	0.200355	-0.0277423	0.0041087	0.185368	0.0614594	0.927561	0.00037548	0.293039	0.0755655	0.0755655	0.0751629	0.07508	0	2.3979	54.55	0	56.5198	58.197	59.5762	62.5298	0.0159127
69	2012	70.7	5329483	34	101	179	270	388	579	1185	30	88	140	207	293	448	1020	4	13	39	63	95	131	165	7.271e+09	25.0137	0.699528	0.0597627	0.202691	0.0979199	0.00516221	0.172612	0.0639597	0.928873	0.28632	0.163099	0.0449381	0.0481119	0.0440095	0.0471832	0	2.30259	50	0	56.6182	59.2901	60.9778	64.5548	0.0296332
69	2013	71.12	8096632	34	101	179	270	388	579	1185	30	88	140	207	293	448	1020	4	13	39	63	95	131	165	7.271e+09	25.1992	0.685297	0.0616141	0.199886	0.0819079	0.00441938	0.163456	0.0533919	0.942298	0.2635	0.203848	0.0296161	0.0296161	0.026401	0.026401	0	2.19722	55.56	0	56.6319	59.7735	61.3178	64.457	0.0377368
69	2014	67.94	8411269	34	101	179	270	389	580	1186	30	88	140	207	294	449	1021	4	13	39	63	95	131	165	7.271e+09	25.2758	0.660105	0.0611842	0.186662	-0.0272826	0.00552564	0.164633	0.0486881	0.948568	0.0909853	0.0796165	0.0184886	0.0184886	0.0184741	0.00633828	0	2.07944	62.5	0	56.8951	59.9467	61.11	63.551	0.0430017
69	2015	31.87	10174227	34	101	179	270	389	580	1186	30	88	140	207	294	449	1021	4	13	39	63	95	131	165	8.206e+09	25.4705	0.634098	0.0499028	0.140905	-0.0162433	0.00420772	0.13026	0.0389617	0.958977	0.0494212	0.214922	0.0186929	0.016446	0.0183635	0.0161166	0	2.07944	62.5	0	57.6635	62.6447	64.643	67.9704	0.05127
69	2016	84.21	12949300	34	102	178	270	389	584	1190	30	89	139	207	294	452	1025	4	13	39	63	95	132	165	8.206e+09	25.7092	0.671215	0.0558917	0.16194	0.0300923	0.00263656	0.0997924	0.0297807	0.968998	0.100656	0.269626	0.0271557	0.028326	0.0271485		0	1.94591	57.14	0	53.468	64.5737	67.5701	72.1448	0.158153
69	2017	34.79	15083508	34	102	178	270	389	584	1190	30	89	139	207	294	452	1025	4	13	39	63	95	132	165	8.204e+09	26.1053	0.698911	0.0512273	0.164069	-0.0354089	0.00222691	0.0646419	0.0285078	0.970965	0.193346	0.485965	0.035384	0.0824222	0.035221	0.0680607	0	1.94591	57.14	0	53.468	64.1982	67.3494	71.8226	0.141203
69	2018	34.44	13183839	34	102	176	270	389	584	1193	30	89	138	207	294	452	1028	4	13	38	63	95	132	165	8.203e+09	26.4074	0.737692	0.0441503	0.158363	-0.0339406	0.00117786	0.0494726	0.0257774	0.973926	0.137009	0.35272	0.0144299	0.0324573	0.0142534	0.029415	0	2.07944	50	0	46.9972	57.796	64.0266	70.2097	0.1603
69	2019	34.12	21685763	34	101	179	270	390	582	1187	30	88	140	207	295	451	1022	4	13	39	63	95	131	165	8.202e+09	26.6624	0.749767	0.0425723	0.166621	-0.0136657	0.00075375	0.0418791	0.023551	0.976236	0.246824	0.290491	0.0252841	0.0252947	0.0252611	0.00516701	0	2.07944	50	0	47.0062	57.7825	63.5724	68.2582	0.1603
69	2020	34.05	25832618	34	101	179	270	390	582	1187	30	88	140	207	295	451	1022	4	13	39	63	95	131	165	8.202e+09	26.847	0.75826	0.0376053	0.153119	0.0464721	0.00250629	0.0406868	0.023057	0.976776	0.363899	0.202751	0.0169621	0.0181385	0.0169315	0.0014572	0	1.94591	57.14	0	47.0103	57.5368	61.1307	64.3795	0.1603
70	2010	18.94	391611	45	113	181	269	386	567	1164	38	93	142	205	290	439	998	7	20	39	64	96	128	166	2.500e+08	21.191	0.454388	0.0443346	0.0779718	0.0420158	0.182177	0.12772	0.0805891	0.918575	0.221102	0.300179	0.128958	0.128958	0.128468	0.128468	0	2.3979	36.36	0	49.1365	57.1308	58.8088	60.0542	0.129104
70	2011	15.87	431235	45	113	181	270	387	568	1167	38	93	142	206	291	440	1001	7	20	39	64	96	128	166	2.500e+08	21.3223	0.495641	0.0245387	0.0468623	-0.0265586	0.195222	0.281682	0.0687366	0.93053	0.172174	0.140313	0.07795	0.07795	0.0779462	0.0779462	0	2.3979	36.36	0	49.1365	56.1688	57.7426	59.8123	0.109527
70	2012	22.86	597803	45	113	182	271	388	569	1168	38	93	143	207	292	441	1002	7	20	39	64	96	128	166	2.500e+08	21.4122	0.509238	0.028659	0.0576343	0.0409053	0.222802	0.16821	0.0533196	0.94601	0.291311	0.0941213	0.0669951	0.0669951	0.0659696	0.0643096	0	2.30259	40	0	49.1365	56.1688	57.7426	59.1544	0.109527
70	2013	21.27	586631	45	113	182	271	388	569	1168	38	93	143	207	292	441	1002	7	20	39	64	96	128	166	2.710e+08	21.5357	0.482769	0.0303415	0.0601044	0.0063912	0.256193	0.188218	0.0377257	0.960808	-0.0236864	0.131445	0.0726055	0.0769601	0.0724809	0.0648713	0	2.19722	33.33	0	45.3289	52.5076	55.1373	59.0918	0.109527
70	2014	23.96	666991	45	113	182	271	389	570	1169	38	93	143	207	293	442	1003	7	20	39	64	96	128	166	2.710e+08	21.6819	0.51634	0.0291307	0.0583523	0.0548656	0.280491	0.183611	0.0298517	0.968882	0.217122	0.157389	0.0599681	0.0599681	0.0597433	0.0597433	0	2.19722	33.33	0	45.3289	52.231	54.3847	56.3457	0.109527
70	2015	20.91	744755	45	113	182	271	389	570	1169	38	93	143	207	293	442	1003	7	20	39	64	96	128	166	3.135e+08	22.1007	0.64449	-0.0867123	-0.213387	0.0451214	0.24956	0.134115	0.0351967	0.911652	0.280434	0.520095	0.0675725	0.117006			1	2.19722	33.33	0	39.1841	47.5175	53.0942	57.7351	0.11871
70	2016	25.09	1619964	45	113	182	271	389	570	1169	38	93	143	207	293	442	1003	7	20	39	64	96	128	166	3.135e+08	22.2849	0.6724	0.0314583	0.0924499	0.063039	0.268985	0.122793	0.026737	0.929053	0.882775	0.202249	0.0425958		0.0425461		0	2.19722	33.33	0	39.1841	47.5175	53.0942	58.9962	0.11871
70	2017	23.84	1825881	45	113	182	271	389	570	1169	38	93	143	207	293	442	1003	7	20	39	64	96	128	166	6.270e+08	22.4902	0.688177	0.0454478	0.142512	0.0432141	0.331308	0.0982713	0.0208738	0.943124	0.186595	0.227975	0.0347554		0.0347553		0	2.07944	37.5	0	39.1841	47.5175	53.0942	57.0162	0.11871
70	2018	23.25	1531387	45	113	182	271	389	570	1169	38	93	143	207	293	442	1003	7	20	39	64	96	128	166	6.270e+08	22.7	0.694881	0.0461357	0.149733	-0.0112386	0.321962	0.0965282	0.0193849	0.917321	0.0425587	0.233427	0.0328756	0.0856717	0.0328643		0	2.19722	33.33	0	39.1841	47.5175	53.0942	56.8594	0.11871
70	2019	25.55	1262562	45	113	182	271	390	571	1168	38	93	143	207	294	443	1002	7	20	39	64	96	128	166	6.270e+08	22.6819	0.5931	0.0513406	0.144398	-0.035965	0.276602	0.0821956	0.0218712	0.907367	-0.241438	-0.0179481	0.0190217	0.0271142	0.0181722		0	2.19722	33.33	0	36.174	40.5045	43.9871	47.3648	0.0682179
70	2020	25.79	1692945	45	113	182	271	390	571	1170	38	93	143	207	294	443	1004	7	20	39	64	96	128	166	8.166e+08	23.0344	0.705036	0.00678995	0.019902	0.00642022	0.162959	0.0558568	0.0143889	0.935844	0.0910438	0.422558	0.0383034	0.0385827	0.0382615		0	2.07944	37.5	0	36.1042	40.2766	43.2154	46.5935	0.0682179
88	2010	41.96	146757	35	122	163	294	412	793	1325	32	97	123	223	306	643	1161	3	25	40	71	106	150	164	1.245e+09	22.3277	0.0786573	0.0949409	0.103092	0.0445464	0.00364997	0.0638439	0.153679	0.845251	0.0386493	0.0230578	0.00090468		0.00086966		0	2.19722	33.33	0	67.3695	67.7888	68.044	68.428	0.00366021
88	2011	49.03	142017	35	122	163	295	413	795	1328	32	97	123	224	307	645	1164	3	25	40	71	106	150	164	1.494e+09	22.4123	0.0770735	0.0903143	0.097937	0.0239007	0.00473348	0.0355287	0.130994	0.868022	-0.134743	0.0882176	0.00542399	-0.00539293	0.00537188	-0.0524524	0	2.19722	33.33	0	67.3695	69.0709	70.1971	71.3261	0.0146307
88	2012	60.49	112386	35	122	163	296	414	796	1329	32	97	123	225	308	646	1165	3	25	40	71	106	150	164	1.942e+09	22.3896	0.0749291	0.0829534	0.0897777	0.0186657	0.0038998	0.0360436	0.140692	0.858301	-0.122776	-0.0224498	0.0138264	0.0138264	0.013804	0.013804	0	2.19722	33.33	0	67.3695	69.4667	71.117	73.3652	0.0160416
88	2013	57.46	92936	35	122	163	296	414	796	1329	32	97	123	225	308	646	1165	3	25	40	71	106	150	164	1.942e+09	22.4437	0.0859551	0.0780796	0.0849237	0.0192043	0.00450048	0.0316054	0.128452	0.870595	-0.0277112	0.0556336	0.0274975	0.0274975	0.0274687	0.0274687	0	2.19722	33.33	0	67.3695	67.8556	68.1574	68.7645	0.00416917
88	2014	21.72	103937	35	122	163	297	415	797	1330	32	97	123	226	309	647	1166	3	25	40	71	106	150	164	1.942e+09	22.644	0.188218	0.0762842	0.088929	0.017278	0.00386598	0.0242172	0.100719	0.898501	-0.0222449	0.221738	0.10861	0.10861	0.108603	0.108603	0	2.19722	33.33	0	67.3695	69.0953	69.6024	70.1103	0.019327
88	2015	21.59	98725	35	122	163	297	415	797	1330	32	97	123	226	309	647	1166	3	25	40	71	106	150	164	1.942e+09	22.7874	0.229364	0.0710878	0.0900147	0.00202248	0.00385941	0.0202284	0.0237842	0.976216	-0.172638	0.154246	0.034032	0.034032	-0.0211904	-0.0211904	0	2.19722	33.33	0	67.3695	71.5341	73.4484	78.234	0.0476111
88	2016	52.32	81493	35	122	163	297	415	797	1330	32	97	123	226	309	647	1166	3	25	40	71	106	150	164	1.942e+09	22.8343	0.215342	0.0476935	0.0613176	0.00673007	0.00330393	0.0384939	0.0297321		0.139907	0.0480144	0.0839563		0.0839186		0	2.19722	33.33	0	67.3695	71.5341	73.4484	78.234	0.0476111
88	2017	19.43	108833	35	122	163	297	415	797	1330	32	97	123	226	309	647	1166	3	25	40	71	106	150	164	1.942e+09	22.9529	0.238875	0.0493194	0.0638691	0.0106515	0.00297279	0.055555	0.0249613		0.211611	0.125816	0.0941799		0.094179		0	2.19722	33.33	0	67.3695	71.5341	73.4309	78.1297	0.0476111
88	2018	20.09	126988	35	122	163	297	415	797	1330	32	97	123	226	309	647	1166	3	25	40	71	106	150	164	1.942e+09	23.0564	0.248857	0.0495527	0.0655566	0.00976986	0.00309001	0.180984	0.0208039		0.17376	0.109047	0.103851		0.103849		0	2.19722	33.33	0	67.3695	71.5341	73.4309	78.1297	0.0476111
88	2019	19.1	162330	35	122	163	297	416	798	1330	32	97	123	226	310	648	1166	3	25	40	71	106	150	164	1.942e+09	23.1227	0.257485	0.0369897	0.0495385	0.0235562	0.0035616	0.193257	0.023356		0.470478	0.0686257	0.0601268		0.060122		0	2.19722	33.33	0	67.3695	71.5341	73.4309	78.1297	0.0476111
88	2020	18.81	137038	35	122	163	297	416	798	1330	32	97	123	226	310	648	1166	3	25	40	71	106	150	164	2.249e+09	23.2967	0.2492	0.0317675	0.0425257	0.0208494	0.00231283	0.262346	0.0182065		-0.104789	0.189978	0.0641176		0.0639934		0	2.07944	25	0	67.483	71.6547	73.5546	78.2613	0.0476111
89	2010	66.79	618136	65	139	171	274	377	533	1045	58	113	135	208	280	412	872	7	26	36	66	97	121	173	1.690e+09	22.6006	0.104214	0.117361	0.130949	0.139592	0.0377017	0.409049	0.0442673	0.955733	0.142387	0.128706	0.25513	0.25513	0.254684	0.254684	0	2.19722	33.33	0	61.3556	63.7903	64.023	64.443	0.0320444
89	2011	47.84	766743	65	139	172	275	378	534	1048	58	113	136	209	281	413	875	7	26	36	66	97	121	173	1.690e+09	22.9386	0.251293	0.0850063	0.104954	0.0818508	0.0260079	0.278137	0.0320313	0.967969	0.22842	0.402075	0.279473	0.279473	0.279032	0.279032	0	2.19722	33.33	0	61.3556	63.743	64.5067	65.4803	0.0320444
89	2012	24.85	882504	65	140	173	276	379	535	1049	58	114	137	210	282	414	876	7	26	36	66	97	121	173	1.690e+09	23.0653	0.293495	0.0599513	0.0825469	0.0803405	0.0280017	0.221735	0.02756	0.97244	0.0599819	0.135144	0.217605	0.217605	0.217572	0.217572	0	2.19722	33.33	0	61.3552	62.8934	63.4419	64.1207	0.0192853
89	2013	23.42	741269	65	140	173	276	379	535	1049	58	114	137	210	282	414	876	7	26	36	66	97	121	173	1.692e+09	23.1965	0.341296	0.0457285	0.0671453	0.0781861	0.0284454	0.774315	0.0237308	0.976269	0.0295684	0.140234	0.087317	0.087317	0.0872862	0.0872862	0	2.19722	33.33	0	61.2997	63.9781	65.3376	66.7527	0.0243944
89	2014	20.24	908594	65	140	173	276	380	536	1050	58	114	137	210	283	415	877	7	26	36	66	97	121	173	1.692e+09	23.2647	0.376038	0.0224928	0.0351043	0.0711118	0.0309647	0.648526	0.0195068	0.980493	0.167635	0.070501	0.0309451	0.0309451	0.0305243	0.0267605	0	2.19722	33.33	0	61.2995	63.0138	64.1964	65.5985	0.0144673
89	2015	24.23	941780	65	140	173	276	380	536	1050	58	114	137	210	283	415	877	7	26	36	66	97	121	173	2.051e+09	23.2044	0.142207	0.0432359	0.0586364	0.0989468	0.0261568	0.659741	0.0203289	0.979671	-0.00697983	-0.0584786	0.0122982	0.0122982	0.0121319	0.0121319	0	2.19722	33.33	0	56.9686	58.9551	60.6427	63.514	0.0195201
89	2016	24.52	960192	64	134	165	271	377	520	1022	57	109	133	208	282	401	849	7	25	32	63	95	119	173	2.051e+09	23.2474	0.141008	0.0470604	0.0548231	0.0913975	0.0249101	0.613035	0.0190293		0.0283679	0.0439025	0.0215697		0.0215495		0	2.19722	33.33	0	56.9686	61.464	64.528	68.3247	0.0414718
89	2017	25.12	1032549	64	134	165	271	377	520	1022	57	109	133	208	282	401	849	7	25	32	63	95	119	173	2.051e+09	23.2972	0.144604	0.052743	0.0615331	0.0825812	0.0292883	0.563876	0.0178536		0.0936991	0.0510422	0.0195985		0.0192235		0	2.19722	33.33	0	56.9686	63.3438	68.0862	72.2513	0.0679995
89	2018	23.58	1213295	65	137	165	272	377	519	1020	58	112	133	208	282	400	847	7	25	32	64	95	119	173	2.051e+09	23.3225	0.13351	0.0513211	0.0596055	0.0783915	0.0284534	0.563256	0.0186418		0.0838433	0.0256589	0.0585157		0.0584506		0	2.19722	33.33	0	56.9686	61.9136	65.3126	69.722	0.053615
89	2019	22.83	1132863	59	127	171	271	380	536	1031	52	104	137	208	284	414	861	7	23	34	63	96	122	170	2.051e+09	23.3639	0.138555	0.0440832	0.0510272	0.0687166	0.037144	0.52679	0.0179064		0.0576014	0.0422475	0.135897		0.135714		0	2.19722	33.33	0	56.9686	65.1127	66.7709	69.298	0.114512
89	2020	15.11	928523	59	127	171	271	380	536	1031	52	104	137	208	284	414	861	7	23	34	63	96	122	170	2.051e+09	23.4391	0.210235	0.00264056	0.00320356	0.0331599	0.03013	0.492451	0.0167852		-0.212741	0.0781548	0.204783				0	2.19722	33.33	0	56.9686	63.3112	64.7265	66.3906	0.0849625
90	2010	19.46	1170692	27	98	169	278	390	626	1241	24	84	131	212	293	491	1078	3	14	38	66	97	135	163	4.566e+08	23.0417	0.539683	0.0138033	0.0302922	-0.0125087	0.0336131	0.0165777	0.00522866	0.994771	0.330015	0.725067	0.00737305	0.00737305	0.00728931	0.00732431	0	1.94591	42.86	0	36.3494	40.7492	42.7276	45.7085	0.0734155
90	2011	22.8	1180581	27	98	169	279	391	628	1244	24	84	131	213	294	493	1081	3	14	38	66	97	135	163	4.566e+08	22.7382	0.590704	0.023014	0.0524657	0.0192812	0.0336397	0.021952	0.0198134	0.980187	0.00021576	-0.261805	0.021567		0.0202315		0	1.79176	50	1	36.3494	39.8396	41.2963	43.2325	0.0602464
90	2012	21.71	927843	27	98	170	280	392	629	1245	24	84	132	214	295	494	1082	3	14	38	66	97	135	163	5.023e+08	22.8725	0.624482	0.0311153	0.0795229	0.0758563	0.0317237	0.0171417	0.0141912	0.985809	-0.13155	0.143733	0.00508017	0.00508017	0.00474815	0.00474815	0	1.94591	42.86	0	36.3494	38.4769	39.3886	41.1881	0.0357729
90	2013	27.86	1630874	27	98	170	280	392	629	1245	24	84	132	214	295	494	1082	3	14	38	66	97	135	163	5.525e+08	23.0048	0.655718	0.0412005	0.114807	0.0564509	0.0290532	0.0244591	0.011791	0.988209	0.465281	0.141432	0.00735191	0.00737185	0.00588743	0.00590737	0	1.94591	42.86	0	36.3494	37.9755	38.5277	39.6284	0.0357729
90	2014	28.52	2083405	27	98	170	280	393	630	1246	24	84	132	214	296	495	1083	3	14	38	66	97	135	163	5.525e+08	23.1236	0.664769	0.0404925	0.119275	0.0318501	0.0354427	0.0173166	0.0100766	0.989923	0.173864	0.126208	0.00640201	0.00640201	0.00624322	0.00624322	0	1.94591	42.86	0	36.3494	43.0765	45.8953	51.3003	0.133131
90	2015	77.51	1721223	27	98	170	280	393	630	1246	24	84	132	214	296	495	1083	3	14	38	66	97	135	163	8.556e+08	23.5299	0.625577	0.028453	0.0793108	-0.132486	0.0291338	0.0105145	0.00642693	0.993573	0.192321	0.501168	0.00754535	0.0553351	0.0075162	0.0553059	0	1.94591	42.86	0	23.4748	44.4042	50.844	59.315	0.685824
90	2016	77.21	1825814	27	98	170	280	393	630	1246	24	84	132	214	296	495	1083	3	14	38	66	97	135	163	1.198e+09	23.6829	0.671569	0.0248931	0.0711901	-0.0378982	0.0330618	0.0128611	0.00626647	0.992879	-0.0172148	0.165328	0.0120718	0.0523097	0.0117336		0	1.94591	42.86	0	23.4748	44.4042	50.844	58.1145	0.685824
90	2017	27.15	2533827	27	98	170	280	393	630	1246	24	84	132	214	296	495	1083	3	14	38	66	97	135	163	1.198e+09	23.9734	0.74455	0.0265388	0.0925736	-0.0610349	0.0546156	0.0121492	0.00473789	0.994623	0.087063	0.337057	0.019629		0.0195768		0	1.94591	42.86	0	23.4748	44.4042	50.844	58.1115	0.685824
90	2018	28.53	3139591	34	111	176	279	394	620	1239	30	90	136	213	297	485	1076	4	21	40	66	97	135	163	1.437e+09	24.1809	0.724716	0.0269539	0.101181	-0.0155246	0.0628115	0.00983318	0.00119158	0.998289	0.512607	0.230626	0.00534369		0.00503229		0	1.94591	42.86	0	23.4748	44.4042	50.6603	58.3041	0.685824
90	2019	30.08	4236791	33	110	176	280	395	628	1245	29	89	136	214	298	493	1082	4	21	40	66	97	135	163	1.869e+09	24.4199	0.760364	0.0342419	0.134103	0.00725362	0.0540068	0.0101024	0.00369325	0.995898	0.436438	0.270066	0.00656243		0.00505262		0	1.94591	42.86	0	23.4748	43.0612	49.0769	54.1466	0.685824
90	2020	30.67	5310057	34	111	176	279	395	621	1239	30	90	136	213	298	486	1076	4	21	40	66	97	135	163	1.869e+09	24.6151	0.774743	0.0333391	0.143859	-0.00321608	0.0552157	0.00988424	0.0119633	0.9877	0.167703	0.215444	0.0168559	0.0175775	0.0166486		0	1.79176	50	0	23.4748	42.7942	45.6565	49.0103	0.685824
99	2010	21.82	255236	46	115	180	269	385	565	1152	39	94	141	205	289	439	986	7	21	39	64	96	126	166	5.136e+08	21.6461	0.356164	0.0498147	0.0795761	0.11931	0.0607226	0.645549	0.00582799	0.994172	0.0886972	0.00491429	0.0840163	0.0840163	0.07881	0.07881	0	2.70805	33.33	0	46.6457	47.8082	48.4263	49.1692	0.0127633
99	2011	22.78	332121	46	115	180	270	386	566	1155	39	94	141	206	290	440	989	7	21	39	64	96	126	166	5.136e+08	21.7206	0.3603	0.0542022	0.0844678	0.0733519	0.0885205	0.619194	0.00527135	0.994729	0.122311	0.0773015	0.0840164	0.0840164	0.0839859	0.0839859	0	2.70805	33.33	0	46.6457	49.995	50.7808	51.5644	0.0596438
99	2012	23.82	408977	46	115	181	271	387	565	1148	39	94	142	207	291	440	983	7	21	39	64	96	125	165	5.136e+08	21.9849	0.435512	0.0464832	0.0778414	0.0579936	0.0650151	0.521031	0.00424191	0.995758	0.106163	0.302513	0.0961298	0.0961298	0.0961055	0.0961055	0	2.70805	33.33	0	46.6457	47.6412	48.3101	49.2989	0.0121595
99	2013	24.87	403107	46	115	181	271	387	565	1148	39	94	142	207	291	440	983	7	21	39	64	96	125	165	5.679e+08	22.0687	0.360138	0.0527893	0.0874351	0.0790771	0.0653417	0.639281	0.00415543	0.995845	0.087771	0.0874998	0.287237	0.287237	0.287236	0.287236	0	2.70805	33.33	0	42.1828	43.7705	44.5223	45.678	0.0254778
99	2014	24.59	379962	46	115	181	271	388	566	1156	39	94	142	207	292	441	990	7	21	39	64	96	125	166	6.061e+08	22.2172	0.388661	0.0496102	0.0794343	0.0596978	0.0654156	0.599552	0.0033726	0.996627	0.127961	0.160013	0.0913261	0.0913261	0.0913193	0.0746113	0	2.70805	33.33	0	39.5288	44.0333	46.4703	48.373	0.0580933
99	2015	24.35	441386	46	115	181	271	388	566	1156	39	94	142	207	292	441	990	7	21	39	64	96	125	166	6.061e+08	22.325	0.432835	0.0368456	0.062656	0.0661342	0.0810285	0.665419	0.0031439	0.996856	-0.0371195	0.113891	0.0375167	0.0375167	0.0375096	0.0371738	0	2.70805	33.33	0	38.6291	41.8553	42.9738	44.8268	0.0651254
99	2016	16.43	369966	46	115	181	271	388	566	1156	39	94	142	207	292	441	990	7	21	39	64	96	125	166	6.061e+08	22.3111	0.412218	0.0182037	0.0315269	0.0593834	0.0904034	0.641572	0.0201778		-0.0911085	-0.0138187	0.0246761		0.0139988		0	2.56495	38.46	0	38.6291	42.4836	44.8327	47.33	0.0651254
99	2017	19.46	446893	46	115	181	271	388	566	1156	39	94	142	207	292	441	990	7	21	39	64	96	125	166	6.061e+08	22.4499	0.455037	0.0181802	0.0321836	-0.013247	0.075959	0.523902	0.0169199		0.0834833	0.148826	0.0285111		0.0285024		0	2.70805	33.33	0	38.6291	42.7703	45.033	48.3387	0.0651254
99	2018	21.16	426128	46	115	181	271	388	566	1156	39	94	142	207	292	441	990	7	21	39	64	96	125	166	6.061e+08	22.4573	0.434482	0.0282063	0.0507967	0.0412475	0.112529	0.487382	0.0166006		0.122952	0.00749471	0.0296647	0.0313351	0.0296617		0	2.70805	33.33	0	38.6291	42.7703	44.843	47.2212	0.0651254
99	2019	23.18	545593	46	115	181	271	389	567	1148	39	94	142	207	293	442	983	7	21	39	64	96	125	165	6.061e+08	22.4917	0.421481	0.036638	0.0640378	0.130639	0.115489	0.396082	0.0157099		0.0991474	0.0349746	0.0425577		0.0413206		0	2.70805	33.33	0	38.6291	43.2155	45.5688	48.2235	0.0651254
99	2020	24.83	498299	46	115	181	271	389	567	1148	39	94	142	207	293	442	983	7	21	39	64	96	125	165	6.061e+08	22.4303	0.347693	0.0375524	0.0611323	0.0853004	0.160473	0.41177	0.0167613		-0.00567442	-0.0595557	0.0201379		0.0201376		0	2.70805	33.33	0	38.6291	42.9664	44.4551	47.069	0.0651254
100	2010	58.63	14912800	118	181	210	349	613	1295	1729	80	131	157	258	476	1122	1519	38	50	53	91	137	173	210	4.238e+09	24.7025	0.661685	0.0112863	0.0356251	0.0148762	0.103129	0.0538634	0.016712	0.972778	0.170396	0.768779	0.10051	0.102342	0.0946864	0.0903531	0	2.3979	36.36	0	9.7989	20.9878	28.6057	44.656	0.58099
100	2011	56.73	18279810	115	178	206	350	580	1229	1687	82	129	153	259	446	1066	1487	33	49	53	91	134	163	200	8.476e+09	25.0275	0.739467	0.0262141	0.0894194	0.022513	0.0892161	0.142665	0.0183916	0.97281	0.17205	0.384013	0.296223	0.298452	0.292801	0.291321	0	2.07944	37.5	0	9.7989	16.9289	20.0418	23.5259	0.553649
100	2012	67.41	24831020	115	178	206	351	581	1230	1692	82	129	153	260	447	1067	1492	33	49	53	91	134	163	200	8.476e+09	25.1021	0.74628	0.0165546	0.0644149	0.0491004	0.0984894	0.267547	0.0225569	0.969277	0.143154	0.0774239	0.074272	0.0744245	0.0733235	0.0734517	0	2.07944	37.5	0	9.7989	17.4922	20.0197	24.3145	0.59577
100	2013	28.67	24379887	115	178	206	351	581	1230	1692	82	129	153	260	447	1067	1492	33	49	53	91	134	163	200	8.531e+09	25.081	0.744391	0.0365554	0.143549	0.0663623	0.131494	0.260771	0.0239915	0.967668	0.228598	-0.0208685	0.0472457	0.0521155	0.0428146	0.047307	0	2.19722	33.33	0	9.7354	17.4011	19.2477	22.3126	0.615915
100	2014	28.25	32876486	115	178	206	352	582	1231	1694	82	129	153	261	448	1068	1494	33	49	53	91	134	163	200	9.452e+09	25.2545	0.710795	0.0495179	0.180814	0.0582733	0.143295	0.218043	0.0241549	0.968703	0.184058	0.1895	0.0985325	0.0996279	0.0966503	0.0961479	0	2.19722	33.33	0	8.7869	16.7287	19.0067	22.9866	0.768462
100	2015	70.07	34692388	115	178	206	352	582	1231	1694	82	129	153	261	448	1068	1494	33	49	53	91	134	163	200	1.223e+10	25.4396	0.663286	0.031569	0.100171	0.0661634	0.11908	0.233029	0.0267029	0.967155	0.0351465	0.203258	0.178494	0.178917	0.178211	0.174287	0	2.48491	33.33	0	7.1835	16.3649	23.4105	35.9135	0.726639
100	2016	85.8	34798410	115	178	206	352	582	1231	1694	82	129	153	261	448	1068	1494	33	49	53	91	134	163	200	1.221e+10	25.7146	0.689087	0.016513	0.0512746	0.0545615	0.0941977	0.256364	0.0323199	0.963343	0.0181108	0.316603	0.130127	0.130192	0.129902	0.126033	0	2.48491	33.33	0	7.1921	17.4262	25.099	39.0752	0.726639
100	2017	30.44	36571348	115	178	206	352	582	1231	1694	82	129	153	261	448	1068	1494	33	49	53	91	134	163	200	1.351e+10	25.8003	0.662227	0.0230602	0.0709723	0.0574545	0.0920011	0.203364	0.0397552	0.957621	0.0479355	0.0894215	0.106411	0.106843	0.10529	0.104597	0	2.48491	33.33	0	7.842	19.0644	27.0736	40.6509	0.828844
100	2018	28.27	38209295	115	178	206	352	582	1231	1694	82	129	153	261	448	1068	1494	33	49	53	91	134	163	200	1.355e+10	25.9847	0.684217	0.0230285	0.0706901	0.0544011	0.0705752	0.186669	0.0308921	0.967255	0.0159774	0.202565	0.204614	0.204614	0.204107	0.202353	0	2.48491	33.33	1	7.8227	19.065	25.9813	37.9824	0.828706
100	2019	22.63	25380919	115	178	206	353	583	1232	1695	82	129	153	262	449	1069	1495	33	49	53	91	134	163	200	1.353e+10	25.8283	0.612465	0.0204566	0.0586388	0.0697025	0.0505952	0.275769	0.0344844	0.965501	-0.338982	-0.144835	0.104357	0.10524	0.103875	0.100134	0	2.19722	44.44	1	9.031	19.4129	24.7847	29.5658	0.719011
100	2020	24.07	19924628	115	178	206	353	583	1232	1695	82	129	153	262	449	1069	1495	33	49	53	91	134	163	200	1.403e+10	26.2759	0.650817	0.0239629	0.0658074	0.064745	0.0486902	0.359934	0.038983	0.934095	0.0232761	0.564551	0.200707	0.242744	0.200658	0.240882	0	2.30259	40	1	8.2576	17.2869	23.5926	30.1491	0.641396
153	2010	19.66	364985	105	228	415	888	1377	2164	4247	101	224	409	864	1317	1943	3599	4	4	6	24	60	221	648	2.600e+08	20.9669	0.40916	0.0326254	0.0565117	0.0431385	0.160019	0.374205	0.114225	0.876751	0.123979	0.0583647	0.0744513	0.0744513	0.0655208	0.0655208	0	2.19722	33.33	0	14.7509	33.2202	42.407	45.4913	0.75092
153	2011	17.43	428925	105	228	415	891	1384	2183	4279	101	224	409	865	1321	1954	3620	4	4	6	26	63	229	659	2.600e+08	20.9996	0.419497	0.00765137	0.0130662	0.0417708	0.183065	0.365048	0.122562	0.868704	0.411761	0.0332322	0.0547557	0.0547557	0.0547352	0.0547352	0	2.19722	33.33	0	14.7509	33.2202	40.9648	42.2328	0.75092
153	2012	22.51	434005	105	228	415	893	1388	2191	4298	101	224	409	867	1324	1960	3634	4	4	6	26	64	231	664	2.600e+08	21.0952	0.465688	0.0130687	0.023492	0.0314725	0.179752	0.360072	0.111642	0.88042	0.0931605	0.10033	0.0721097	0.0721097	0.0720412	0.0720412	0	2.19722	33.33	0	14.7509	33.2202	40.8768	42.1421	0.75092
153	2013	18.68	506982	105	228	415	894	1389	2196	4315	101	224	409	868	1325	1965	3650	4	4	6	26	64	231	665	3.121e+08	21.4069	0.467801	0.0158464	0.0297253	-0.0354925	0.158718	0.319127	0.0813744	0.912814	-0.0771318	0.365764	0.0785272	0.0785272	0.0784151	0.0784151	0	2.19722	33.33	0	7.642	17.9427	27.4999	42.9274	0.701262
153	2014	18.68	559045	105	228	415	896	1394	2217	4366	101	224	409	869	1329	1983	3696	4	4	6	27	65	234	670	3.121e+08	21.5286	0.487414	0.0194933	0.037358	0.00469736	0.182406	0.273039	0.0716225	0.923232	0.110496	0.129484	0.0887704	0.0887704	0.0887651	0.0887651	0	2.19722	33.33	0	11.4827	22.253	30.1406	40.6719	0.510204
153	2015	23.48	439988	105	228	415	898	1398	2229	4393	101	224	409	871	1333	1994	3720	4	4	6	27	65	235	673	3.121e+08	21.5585	0.486291	0.0138539	0.0269974	0.0197367	0.169459	0.260136	0.0691033	0.925903	-0.0851416	0.030278	0.0224925	0.0224925	0.0224878	0.0224878	0	2.19722	33.33	0	11.4827	24.571	30.4294	34.7958	0.712048
153	2016	19.23	774571	282	450	746	1051	1631	2861	4736	279	439	727	1021	1547	2581	4075	3	11	19	30	84	280	661	3.121e+08	21.6357	0.537108	0.0190636	0.0391193	0.0314057	0.222166	0.338858	0.0496043	0.945773	0.308429	0.0802911	0.00961513	0.0267488	0.00954605	0.0246132	0	2.19722	33.33	0	11.4827	25.5175	32.6719	35.4058	0.712048
153	2017	19.68	899741	282	450	746	1055	1637	2881	4763	279	439	727	1025	1551	2597	4097	3	11	19	30	86	284	666	3.171e+08	21.7413	0.559038	0.0248562	0.0550711	0.0189308	0.227153	0.289089	0.0432769	0.952563	0.267702	0.111365	0.0192688		0.019261		0	2.19722	33.33	0	11.3039	25.1202	29.7248	34.3054	0.712048
153	2018	24.67	1166468	105	228	415	906	1418	2265	4468	101	224	409	879	1352	2026	3783	4	4	6	27	66	239	685	3.121e+08	21.8245	0.570549	0.0210216	0.0483293	0.0776571	0.212477	0.252264	0.0448711	0.951302	0.168841	0.0868163	0.0305786		0.0299445		0	2.19722	33.33	0	11.3039	25.1202	32.1633	36.5366	0.712048
153	2019	20.24	1037302	105	228	415	907	1420	2266	4473	101	224	409	880	1354	2027	3787	4	4	6	27	66	239	686	3.121e+08	21.9929	0.627174	0.0245475	0.0615596	0.0186012	0.189895	0.201525	0.0382469	0.958519	0.0745568	0.183383	0.0484102		0.0484065		0	2.07944	37.5	0	11.4827	25.5175	30.7497	35.5623	0.712048
153	2020	21.02	1072829	105	228	415	907	1420	2266	4473	101	224	409	880	1354	2027	3787	4	4	6	27	66	239	686	3.121e+08	22.0142	0.601789	0.0283766	0.0735806	0.0805106	0.186488	0.185682	0.0430318	0.953802	0.025669	0.0215172	0.0535857	0.0523783	0.0534853		0	2.19722	33.33	0	11.4827	25.5175	32.6719	34.4567	0.712048
155	2010	6.6	646561	150	280	431	829	1195	1629	2055	126	226	346	710	1027	1424	1811	24	54	85	119	168	205	244	4.700e+08	21.9405	0.495575	-0.0663465	-0.12006	-0.00413127	0.0126133	0.527249	0.0210253	0.978975	-0.10907	0.0501521	0.0623206	0.0623206	0.058459	0.058459	1	1.60944	40	0	63.4894	64.4244	65.1092	65.9986	0.00801928
155	2011	2.86	632884	150	280	431	829	1195	1629	2055	126	226	346	710	1027	1424	1811	24	54	85	119	168	205	244	4.700e+08	21.8579	0.523089	-0.0686704	-0.139791	0.0517279	0.00747517	0.51252	0.0201578	0.979842	-0.00935073	-0.0793209	0.0354497		0.0350797		1	1.60944	40	0	63.4894	64.4526	64.8134	65.4495	0.00856456
155	2013	-4.93	599670	150	280	431	830	1196	1630	2056	126	226	346	711	1028	1425	1812	24	54	85	119	168	205	244	4.700e+08	21.7994	0.74215	-0.233908	-0.64163	-0.0401364	0.0170181	0.44819	0.0164454	0.983555	-0.14572	-0.0701853	0.0253798	0.0253798	0.0252613	0.0252613	1	1.60944	40	0	58.5957	63.2031	64.4262	65.4903	0.0629378
155	2017	9.02	2097746	179	303	424	834	1151	1611	2011	141	242	346	717	1005	1417	1786	38	61	78	117	146	194	225	1.270e+09	22.638	0.458189	0.078444	0.116855	-0.00666702	0.174398	0.382715	0.00540876		2.59144	1.30579	0.27228				0	1.60944	40	0	26.2047	41.7212	50.031	58.7119	0.431183
155	2018	9.43	1516284	179	303	424	834	1151	1611	2011	141	242	346	717	1005	1417	1786	38	61	78	117	146	194	225	1.270e+09	22.7014	0.475944	0.0586449	0.1101	0.0893142	0.175075	0.424724	0.0101703		-0.343684	0.0654111	0.102563				0	1.60944	40	0	26.2047	41.6021	48.8721	55.5881	0.431183
155	2019	17.57	696694	180	303	424	834	1151	1611	2011	142	242	346	717	1005	1417	1786	38	61	78	117	146	194	225	1.270e+09	22.7037	0.417335	0.0455176	0.0822516	0.106119	0.153931	0.399102	0.0103293		-0.519877	0.00237132	0.137009				0	1.60944	40	0	26.2047	41.6021	48.8721	55.7626	0.431183
155	2020	20.06	948304	172	301	425	830	1146	1603	2008	137	239	348	717	1004	1414	1783	35	62	77	113	142	189	225	1.270e+09	22.9462	0.507244	0.0356386	0.0669538	0.0449741	0.13911	0.517982	0.00940027		-0.0266188	0.274352	0.20885				0	1.60944	40	0	26.2047	41.6021	45.8179	50.7707	0.431183
157	2010	59.65	10199489	179	359	753	1897	3023	4513	6254	133	256	447	1170	2002	3203	4657	46	103	306	727	1021	1310	1597	5.797e+09	24.8663	0.563865	0.0946851	0.261674	0.00865427	0.110282	0.0580656	0.037702	0.931395	0.550545	0.85747	0.0347215	0.0347215	0.0330769	0.0330769	0	1.94591	57.14	1	16.7681	39.5172	48.02	57.7514	0.982608
157	2011	71.81	14659613	179	359	753	1897	3024	4516	6264	133	256	447	1170	2003	3204	4664	46	103	306	727	1021	1312	1600	7.706e+09	24.9941	0.502181	0.121467	0.259022	0.0292426	0.162864	0.0572991	0.0364048	0.937986	0.438917	0.136304	0.0250266	0.0250266	0.0244948	0.0244948	0	1.94591	57.14	1	18.5286	39.8916	48.019	56.7829	0.873668
157	2012	73.59	14645345	179	359	753	1897	3026	4524	6278	133	256	447	1170	2005	3211	4677	46	103	306	727	1021	1313	1601	7.706e+09	25.2116	0.53707	0.093786	0.196006	0.0332712	0.212424	0.0513559	0.0306955	0.948591	0.0377481	0.242977	0.025636	0.025636	0.0247129	0.0247129	0	1.94591	57.14	1	18.528	39.731	46.6422	54.3836	0.873668
157	2013	67.82	13120736	179	359	753	1897	3032	4535	6289	133	256	447	1170	2007	3218	4684	46	103	306	727	1025	1317	1605	7.706e+09	25.2179	0.530345	0.0442759	0.0949509	0.00822865	0.310556	0.0600516	0.0327348	0.946763	-0.198235	0.00632426	0.0127854	0.0127854	0.0122105	0.0121867	0	1.94591	57.14	1	18.5284	39.8084	46.7196	54.1132	0.877809
157	2014	61.2	9433100	180	361	755	1900	3039	4561	6348	134	257	448	1172	2012	3241	4733	46	104	307	728	1027	1320	1615	7.706e+09	25.264	0.56006	0.00685097	0.0150751	-0.0820211	0.324659	0.064707	0.0352714	0.946584	-0.329268	0.0471402	0.0108877	0.0135063	0.0105596	0.0131782	0	1.94591	57.14	1	18.5267	39.8067	44.1835	49.6885	0.877886
157	2015	56.84	7400201	184	365	760	1905	3044	4566	6356	137	260	451	1175	2015	3244	4738	47	105	309	730	1029	1322	1618	7.664e+09	25.2636	0.566712	0.00097244	0.00222724	-0.0355782	0.317366	0.0832243	0.0495069	0.928807	-0.1972	-0.00037262	0.00727314	0.00727314	0.0068817	0.0068817	0	1.79176	50	1	18.0802	39.4764	44.683	51.6022	0.904486
157	2016	65.54	6544009	184	366	761	1906	3047	4569	6368	137	260	451	1175	2017	3246	4747	47	106	310	731	1030	1323	1621	7.664e+09	25.2135	0.576009	-0.00989597	-0.0230807	0.0243273	0.33785	0.0835859	0.053768	0.922489	-0.035215	-0.0488887	0.00513916	0.00684195	0.00173698		1	1.94591	57.14	1	18.0789	39.4751	44.6817	51.9202	0.904568
157	2017	18.41	6551391	184	366	761	1906	3049	4583	6382	137	260	451	1175	2019	3256	4757	47	106	310	731	1030	1327	1625	7.794e+09	25.1439	0.540256	0.014487	0.032832	0.0342889	0.260151	0.0706089	0.0493124	0.925133	0.162336	-0.0672188	0.00856783		0.00578637		0	1.94591	57.14	1	17.7793	38.8189	43.9388	50.7382	0.904404
157	2018	24.93	9544560	184	366	761	1906	3049	4583	6383	137	260	451	1175	2019	3256	4758	47	106	310	731	1030	1327	1625	7.809e+09	25.2608	0.585172	0.0221582	0.0508244	0.0541868	0.245506	0.0581952	0.0429514	0.934766	0.233046	0.123965	0.00638072		0.00520488		0	1.94591	57.14	1	17.7443	38.7448	43.8889	51.1783	0.904568
157	2019	18.2	15252091	184	366	761	1906	3049	4583	6383	137	260	451	1175	2019	3256	4758	47	106	310	731	1030	1327	1625	7.875e+09	25.2458	0.570609	0.0460868	0.109196	0.0675517	0.275926	0.0630249	0.0439666	0.933733	0.50915	-0.0148585	0.0143029	0.016076	0.012877		0	1.94591	57.14	1	17.6033	41.4261	51.3005	61.6354	0.904814
157	2020	29.31	21229758	184	366	761	1906	3049	4583	6383	137	260	451	1175	2019	3256	4758	47	106	310	731	1030	1327	1625	7.938e+09	25.4792	0.588158	0.070607	0.168273	0.0638294	0.281363	0.0525411	0.0391717	0.942844	0.503414	0.262924	0.0119582		0.00666223		0	1.94591	57.14	1	17.4547	41.8386	54.9769	62.6103	0.904568
301	2010	52.68	274112	294	478	842	1485	2441	3376	4917	220	367	687	1282	2180	3056	4075	74	111	155	203	261	320	842	1.218e+09	22.043	0.319968	0.0187982	0.0284902	-0.00481214	0.104659	0.0894225	0.0663452	0.933655	0.233287	-0.0340476	0.00410993	0.00410993	-0.0687103	-0.0687103	0	1.94591	57.14	0	36.6935	38.5699	40.1712	41.7098	0.0264422
301	2011	58.24	303039	297	482	851	1500	2462	3401	4943	221	369	692	1292	2195	3074	4094	76	113	159	208	267	327	849	1.218e+09	21.971	0.265155	0.0298383	0.0422368	0.0849705	0.0222073	0.0797174	0.0625268	0.937473	0.17021	-0.0694605	0.0361545		-0.0373171		0	2.19722	44.44	0	36.6935	38.3254	38.9399	39.915	0.0264422
301	2012	68.47	290628	299	487	857	1512	2478	3422	4965	222	373	697	1301	2206	3087	4108	77	114	160	211	272	335	857	1.218e+09	21.9994	0.247966	0.0451761	0.0607564	0.136162	0.0102319	0.0735977	0.0874862	0.912514	-0.183939	0.028776	0.0537903	0.0537903	0.0534335	0.0534335	0	2.19722	44.44	0	36.6935	38.3254	38.8652	39.9029	0.0264422
301	2013	75.71	386888	301	489	861	1517	2490	3441	4988	224	375	700	1305	2217	3104	4128	77	114	161	212	273	337	860	1.218e+09	22.0226	0.191626	0.0912094	0.116856	0.0440524	0.0103065	0.0693596	0.0497111	0.950289	0.17328	0.0234247	0.00382607	0.00382607	-0.064865	-0.064865	0	2.07944	37.5	0	36.6935	37.748	38.3435	39.0636	0.0194625
301	2014	29.21	287053	306	497	871	1534	2516	3470	5023	228	381	706	1316	2237	3126	4156	78	116	165	218	279	344	867	1.218e+09	22.1063	0.215455	0.0587283	0.0737828	-0.0313402	0.0104586	0.0593536	0.116739	0.883261	-0.235171	0.0873237	0.0586689	0.0958731	-0.00757269	0.0296315	0	1.94591	42.86	1	36.6935	37.3486	37.9133	38.5998	0.00952101
301	2015	29	195611	309	501	878	1545	2534	3498	5054	230	384	712	1326	2253	3151	4184	79	117	166	219	281	347	870	1.218e+09	22.2066	0.264025	0.0397566	0.0523773	0.0503356	0.00912126	0.0591537	0.12355	0.87645	-0.116615	0.105513	0.0748871	0.0748871	0.0739684	0.0739684	0	1.94591	42.86	1	37.4487	38.2997	38.8351	39.6572	0.0115232
301	2016	71.27	275808	310	503	882	1565	2566	3540	5098	231	385	715	1341	2278	3186	4221	79	118	167	224	288	354	877	1.218e+09	22.3262	0.302185	0.0314022	0.0438729	0.172226	0.00809362	0.127284	0.0736067		0.143005	0.127097	0.111125		0.11102		0	1.94591	42.86	1	26.5115	37.939	38.5178	39.3004	0.415213
301	2017	23.18	4171897	312	507	892	1581	2585	3560	5122	232	388	723	1355	2294	3203	4242	80	119	169	226	291	357	880	1.218e+09	22.2083	0.186972	0.0486007	0.064626	0.108376	0.00984128	0.0869842	0.0415502		0.402105	-0.111203	0.0359892		0.0233093		0	1.79176	50	1	26.5115	37.8252	38.3381	39.2368	0.415213
301	2018	28.53	6295346	313	508	895	1586	2592	3569	5132	233	389	726	1360	2300	3211	4251	80	119	169	226	292	358	881	4.029e+09	23.8083	0.407513	0.0644183	0.102327	0.0634654	0.00865206	0.384662	0.0357966	0.932425	15.5826	3.95303	0.331339	0.332494	0.327364		0	1.94591	42.86	1	68.7066	80.0511	81.356	81.9753	0.116671
301	2019	25.87	7910620	313	508	895	1586	2592	3569	5133	233	389	726	1360	2300	3211	4251	80	119	169	226	292	358	882	4.029e+09	24.2798	0.563384	0.056655	0.114106	0.148824	0.0072613	0.381094	0.0408427	0.939325	0.349646	0.602353	0.27552		0.270115		0	1.94591	42.86	1	68.7066	80.0511	81.4173	82.3561	0.116671
301	2020	24.82	12006057	313	508	895	1586	2592	3569	5133	233	389	726	1360	2300	3211	4251	80	119	169	226	292	358	882	4.835e+09	24.8653	0.64172	0.00638391	0.0165259	0.0327542	0.00338602	0.218857	0.0355625	0.953394	-0.0848113	0.795935	0.478967		0.468561		0	1.94591	42.86	1	57.2555	70.8607	75.9428	82.4523	0.120951
333	2014	31.45	44420925	70	121	165	240	324	471	752	58	103	131	189	249	355	569	12	18	34	51	75	116	183	4.216e+09	25.5132	0.61983	0.107222	0.274639	0.206069	0.0778281	0.162287	0.0285302	0.947098	0.171053	0.240815	0.0276255	0.0276499	0.0144894	0.0145138	0	2.56495	38.46	1	35.4914	44.8805	48.51	55.7498	0.203508
333	2015	74.1	52596250	70	121	165	240	324	471	752	58	103	131	189	249	355	569	12	18	34	51	75	116	183	4.267e+09	25.5819	0.565113	0.109376	0.267772	0.207729	0.0804996	0.145371	0.02633	0.955096	-0.0227782	0.0710757	0.0260277	0.0283864	0.0214721	0.0238308	0	2.48491	41.67	1	35.0669	45.1926	49.161	56.8482	0.203508
333	2016	74.61	55275080	70	121	165	240	324	471	752	58	103	131	189	249	355	569	12	18	34	51	75	116	183	6.459e+09	25.8626	0.595683	0.105943	0.253774	0.156477	0.0788655	0.123427	0.0402609	0.926146	0.14882	0.324109	0.0180332	0.0405434	0.0165495	0.0369416	0	2.30259	40	1	34.7493	39.6578	42.9033	49.5223	0.0802182
333	2017	30.81	75549345	70	121	165	240	324	471	752	58	103	131	189	249	355	569	12	18	34	51	75	116	183	6.561e+09	26.2371	0.665768	0.0888983	0.245042	0.0985165	0.0706499	0.0910927	0.0611311	0.822372	0.513495	0.454313	0.0188651	0.17039	0.0104179		0	2.30259	40	1	33.7148	46.6643	50.4881	56.2777	0.283423
333	2018	32.27	85624641	70	121	165	240	324	471	753	58	103	131	189	249	355	570	12	18	34	51	75	116	183	6.663e+09	26.2981	0.649397	0.0846037	0.246898	0.105654	0.0735309	0.0850858	0.0613826	0.828264	0.0787352	0.0628531	0.0226187	0.0238869	0.0219574	0.0231272	0	2.19722	33.33	1	33.3798	49.9526	53.5439	59.8146	0.406918
333	2019	32.78	1.085e+08	70	121	165	240	325	471	755	58	103	131	189	250	355	572	12	18	34	51	75	116	183	6.972e+09	26.4335	0.644	0.0893728	0.252834	0.127802	0.0618098	0.071748	0.0512797	0.855306	0.0714429	0.145067	0.01309	0.0138601	0.0126144		0	2.07944	50	1	31.728	51.4566	55.1481	60.0478	0.532226
333	2020	31.53	83182646	70	121	165	240	325	472	754	58	103	131	189	250	356	571	12	18	34	51	75	116	183	7.030e+09	26.6104	0.655263	0.0830589	0.237398	0.0820159	0.063761	0.06171	0.0427945	0.875189	0.0215848	0.193496	0.0154214	0.0188835	0.0145155	0.0178372	0	2.07944	37.5	1	30.8561	48.7206	51.8629	56.5073	0.487615
338	2010	56.23	17817720	10	23	42	107	169	232	352	9	17	32	69	115	160	258	1	6	10	38	54	72	94	1.666e+09	24.6776	0.551952	0.18102	0.40988	0.166846	0.0877592	0.150323	0.0176105	0.972075	0.781259	0.440158	0.0500475	0.0500475	0.0489163	0.0489163	0	2.89037	33.33	1	24.1528	45.2644	52.3837	62.6179	0.696816
338	2011	70.59	22165424	10	23	42	107	170	236	358	9	17	32	69	116	164	264	1	6	10	38	54	72	94	1.666e+09	24.843	0.530377	0.111165	0.241808	0.0967215	0.0769769	0.156847	0.0187749	0.972483	-0.0515222	0.179922	0.0655889	0.0682855	0.0647806	0.0674773	0	2.89037	33.33	1	24.1639	44.7026	51.1183	60.0752	0.696476
338	2012	73.21	15081618	9	22	41	109	171	238	357	8	16	32	69	118	166	264	1	6	9	40	53	72	93	1.999e+09	24.9178	0.526552	0.0505888	0.107269	0.0415584	0.0628544	0.1738	0.0325731	0.945667	-0.197501	0.0775993	0.0360527	0.0696884	0.0359727	0.0637715	0	2.89037	33.33	1	24.2964	44.8351	51.2507	58.7633	0.692665
338	2013	73.85	18262784	9	22	41	109	171	238	357	8	16	32	69	118	166	264	1	6	9	40	53	72	93	1.999e+09	25.0866	0.562831	0.0527144	0.116167	0.0734625	0.0565516	0.167459	0.0289529	0.952825	0.210656	0.183977	0.0221407	0.0221407	0.0220806	0.0220806	0	2.89037	33.33	1	24.2202	44.7589	51.1745	58.6755	0.694879
338	2014	68.11	25664045	9	22	41	109	171	242	362	8	16	32	69	118	170	269	1	6	9	40	53	72	93	1.999e+09	25.5142	0.660711	0.058155	0.15388	0.0927794	0.080225	0.184528	0.1056	0.825077	0.365715	0.533482	0.04215	0.04215	0.0368177	0.036345	0	2.89037	33.33	1	24.2218	44.7605	50.2816	56.7934	0.69483
338	2015	75.85	21212066	9	22	41	109	171	242	363	8	16	32	69	118	170	270	1	6	9	40	53	72	93	3.999e+09	25.4671	0.636761	0.0183834	0.0523771	0.0589684	0.0781436	0.206016	0.111953	0.820266	-0.0743026	-0.0459952	0.0360873	0.0400453	0.030486	0.0340504	0	2.56495	38.46	1	24.2256	44.7644	49.7551	57.1464	0.694686
338	2016	70.41	27272881	9	22	41	109	171	244	367	8	16	32	69	118	172	273	1	6	9	40	53	72	94	3.999e+09	25.8231	0.728267	0.0257922	0.0833545	0.0503104	0.069127	0.157336	0.154661	0.704857	0.264021	0.427578	0.0388227	0.173882	0.0323437		0	2.56495	38.46	1	24.2217	44.7605	49.221	54.1164	0.69483
338	2017	27.45	47549058	9	22	41	109	171	244	367	8	16	32	69	118	172	273	1	6	9	40	53	72	94	7.997e+09	25.9684	0.702829	0.0519096	0.1819	0.0857334	0.0715707	0.142732	0.125713	0.755201	0.626569	0.156396	0.0154989	0.0158253	0.0148582		0	2.63906	35.71	1	24.2282	44.7669	49.3993	53.6578	0.694637
338	2018	29.32	42762478	9	22	41	109	171	244	367	8	16	32	69	118	172	273	1	6	9	40	53	72	94	7.997e+09	26.0476	0.696705	0.0588772	0.196026	0.108447	0.0640861	0.143485	0.113503	0.774271	0.0507124	0.0824634	0.0194244	0.0194915	0.0190916	0.0185861	0	2.70805	33.33	1	24.2328	45.9358	51.6907	57.0474	0.725584
338	2019	27.64	69301852	9	21	37	109	164	242	353	7	15	28	71	112	170	260	2	6	9	38	52	72	93	7.934e+09	26.1906	0.705383	0.0538647	0.180363	0.10064	0.0603182	0.111128	0.0989546	0.800457	0.0948478	0.153721	0.0262764	0.0305417	0.026069		0	2.70805	33.33	1	24.432	47.2418	53.0426	58.2499	0.725374
338	2020	25.69	73532094	9	21	37	109	164	242	353	7	15	28	71	112	170	260	2	6	9	38	52	72	93	7.934e+09	26.3245	0.702924	0.0444257	0.150123	0.0846838	0.0569598	0.117166	0.0879989	0.820899	0.132657	0.143218	0.0243448	0.0311802	0.0241135	0.0267116	0	2.70805	33.33	1	24.4331	52.4333	58.2342	63.0311	0.725374
400	2010	57.7	1336106	149	238	367	664	977	1245	1630	76	128	195	380	584	781	1074	73	110	172	284	393	464	556	3.783e+08	22.4733	0.520769	0.0477263	0.0934201	0.0297669	0.380856	0.141655	0.0112489	0.988751	0.26843	0.249681	0.0643059	0.0643059	0.0640233	0.0640233	0	2.19722	33.33	0	29.8984	33.8519	36.5088	41.5677	0.0698514
400	2011	45.28	1626912	149	238	367	664	977	1245	1631	76	128	195	380	584	781	1074	73	110	172	284	393	464	557	3.783e+08	22.6794	0.580492	0.0474306	0.106274	0.0668262	0.376583	0.118785	0.0106564	0.989344	0.131442	0.228813	0.0272723	0.0272723	0.0272069	0.0272069	0	2.19722	33.33	0	19.3821	29.8984	36.3228	45.0357	0.271341
400	2012	17.84	1771604	149	238	367	664	977	1245	1631	76	128	195	380	584	781	1074	73	110	172	284	393	464	557	3.783e+08	22.6585	0.539772	0.0813786	0.185096	0.0718601	0.485594	0.150539	0.00655314	0.993447	0.515668	-0.0206518	0.00944496	0.00944496	0.00939042	0.00939042	0	2.19722	33.33	0	19.3821	29.8984	37.4092	43.8316	0.271341
400	2013	64.65	3233257	149	238	367	664	977	1245	1632	76	128	195	380	584	781	1074	73	110	172	284	393	464	558	4.918e+08	22.8384	0.539619	0.101229	0.219914	0.0979266	0.444726	0.12098	0.00475556	0.995244	0.0820985	0.197146	0.0139751	0.0139751	0.0138964	0.0138964	0	2.07944	37.5	0	19.3821	28.3444	31.9855	38.5587	0.257805
400	2014	62.23	3123570	149	238	367	664	978	1246	1636	76	128	195	380	585	782	1077	73	110	172	284	393	464	559	1.008e+09	23.1021	0.422345	0.135121	0.256541	-0.0193018	0.580197	0.0953599	0.00712997	0.99287	0.168362	0.301688	0.0144014	0.0144014	0.0143977	0.0143977	0	2.19722	33.33	0	41.0249	43.1585	44.645	46.6792	0.0274436
400	2015	66.47	2676511	149	238	367	664	978	1246	1638	76	128	195	380	585	782	1078	73	110	172	284	393	464	560	1.008e+09	23.248	0.449712	0.0692335	0.122978	0.0403054	0.604001	0.0794263	0.0083359	0.991664	-0.121171	0.157071	0.0194874	0.0194874	0.0194822	0.0194822	0	2.19722	33.33	0	40.9474	46.0225	49.172	53.1151	0.0658458
400	2016	56.68	3102692	149	238	367	664	978	1247	1639	76	128	195	380	585	783	1079	73	110	172	284	393	464	560	1.008e+09	23.3836	0.472021	0.0702165	0.130422	0.0871988	0.545214	0.0722318	0.0155914		0.307734	0.145227	0.0143641				0	2.19722	33.33	0	41.276	46.4026	49.8353	54.2018	0.0653215
400	2017	16.92	2836729	149	238	367	664	978	1248	1642	76	128	195	380	585	783	1081	73	110	172	284	393	465	561	1.008e+09	23.4517	0.469273	0.046052	0.0869891	-0.0022825	0.595969	0.0782584	0.0256597		0.0753316	0.0704773	0.0106469				0	2.19722	33.33	0	41.276	46.1157	48.9243	52.7812	0.0653215
400	2018	14.65	3131599	149	238	367	664	978	1248	1643	76	128	195	380	585	783	1081	73	110	172	284	393	465	562	1.008e+09	23.4027	0.426969	0.0183172	0.0332217	0.0317791	0.578156	0.0840533	0.033759		-0.204648	-0.0478036	0.00659752				0	2.19722	33.33	0	41.276	46.1019	47.9739	51.5345	0.0649861
400	2019	15.34	3282234	149	238	367	664	978	1248	1643	76	128	195	380	585	783	1081	73	110	172	284	393	465	562	1.008e+09	23.4373	0.42498	0.0333345	0.0580698	0.00503863	0.53608	0.0864789	0.0414161		0.236051	0.0351737	0.00559623		0.00556231		0	2.19722	33.33	0	43.2561	48.082	50.1189	53.7516	0.0620113
400	2020	17.88	3703789	149	238	367	664	978	1248	1643	76	128	195	380	585	783	1081	73	110	172	284	393	465	562	1.008e+09	23.545	0.452629	0.0503283	0.0897996	0.0466179	0.472978	0.0950626	0.0477618		0.101921	0.113754	0.00443024		0.00441197		0	2.19722	33.33	0	43.2561	51.758	54.3278	57.9181	0.146994
401	2010	52.64	3661571	27	34	52	127	267	471	706	24	31	44	104	220	401	617	3	3	8	23	47	70	89	1.213e+09	24.1328	0.692911	0.0604785	0.184492	0.0561596	0.0190021	0.445896	0.0374342	0.961783	0.594772	0.399448	0.255689	0.268189	0.254652	0.267151	0	2.19722	33.33	0	41.4247	54.6676	58.0074	63.6208	0.272316
401	2011	54.57	5250836	27	34	52	129	270	475	711	24	31	44	106	223	405	622	3	3	8	23	47	70	89	1.348e+09	24.3628	0.654412	0.0462959	0.140913	0.0371482	0.016171	0.484964	0.0481307	0.94679	0.42155	0.258588	0.15571	0.15571	0.155283	0.15071	0	2.19722	33.33	0	41.4247	67.8333	71.8712	77.4895	0.36929
401	2012	61.09	4904410	27	34	52	132	273	479	720	24	31	44	109	226	408	629	3	3	8	23	47	71	91	1.348e+09	24.4491	0.677956	0.00346779	0.0104041	0.0230358	0.0226371	0.580536	0.0505928	0.943774	-0.0708809	0.0900538	0.0571636	0.0612667	0.0566165	0.0607196	0	2.19722	33.33	0	38.6272	64.0098	65.4021	68.3577	0.398232
401	2013	60.83	5371629	27	34	52	132	275	482	723	24	31	44	109	228	410	631	3	3	8	23	47	72	92	1.348e+09	24.4867	0.677456	0.00469806	0.0145767	0.0281982	0.0270034	0.607138	0.0589046	0.934421	0.0750954	0.0383141	0.0444607	0.0488499	0.0441849	0.0485659	0	2.19722	33.33	0	38.628	64.6363	67.0829	70.3	0.414422
401	2014	4.4	4649807	27	34	52	132	275	482	724	24	31	44	109	228	410	632	3	3	8	23	47	72	92	1.348e+09	24.5087	0.694987	-0.00636799	-0.0203008	0.0511522	0.0382392	0.578374	0.0645741	0.928897	-0.00292788	0.022278	0.019776	0.0292004	0.0196175	0.0290419	1	2.19722	33.33	0	38.628	68.4682	72.1887	75.2909	0.513611
401	2015	-4.16	3788985	27	35	54	135	278	487	730	24	32	46	112	231	415	638	3	3	8	23	47	72	92	1.348e+09	24.4437	0.725468	-0.0503974	-0.173624	0.0222205	0.0378389	0.596001	0.0697342	0.927319	-0.290875	-0.062946	0.0155665	0.0155665	0.0154859	0.0095023	1	2.07944	37.5	0	37.4831	61.4126	65.5043	69.5209	0.371623
401	2016	48.75	3695684	27	35	54	136	279	489	734	24	32	46	113	232	416	641	3	3	8	23	47	73	93	1.348e+09	24.4485	0.730765	-0.0005716	-0.00210244	0.0648816	0.0333986	0.562319	0.0695253	0.928641	0.11045	0.00481604	0.0153807		0.00250271		1	2.19722	33.33	0	30	53.9296	63.0377	68.3562	0.464317
401	2017	13.42	4644897	27	35	54	136	279	489	734	24	32	46	113	232	416	641	3	3	8	23	47	73	93	1.348e+09	24.4377	0.725263	0.00317845	0.0116867	0.0658549	0.0282719	0.572025	0.0686659	0.92948	0.239523	-0.0107458	0.0120709		0.010686		0	2.19722	33.33	0	30	38.2164	40.6499	43.749	0.176227
401	2018	23.85	11408866	29	34	54	132	285	503	735	26	31	46	109	238	429	641	3	3	8	23	47	74	94	1.348e+09	24.8503	0.615594	0.0496881	0.14583	0.105343	0.0360076	0.451912	0.0648521	0.930425	1.0176	0.510768	0.0148128		0.0128861		0	2.19722	33.33	0	30	40.8418	44.3863	48.4754	0.233334
401	2019	27.27	13805885	29	34	54	132	285	503	735	26	31	46	109	238	429	641	3	3	8	23	47	74	94	1.348e+09	24.8298	0.525172	0.0799275	0.186245	0.135331	0.0333579	0.537034	0.0857546	0.909124	0.118594	-0.0203217	0.0165115	0.0451575	0.0152275	0.0325517	0	2.07944	37.5	0	30	39.2601	42.2853	46.0226	0.233334
401	2020	26.78	13242992	29	34	54	132	285	503	735	26	31	46	109	238	429	641	3	3	8	23	47	74	94	1.348e+09	24.7999	0.454608	0.086625	0.169992	0.148068	0.0334577	0.53161	0.0913419	0.903382	0.0281855	-0.0294104	0.0384164		0.0379519		0	1.94591	42.86	0	30	39.6941	43.1077	47.9429	0.233334
402	2010	61.89	2762013	43	68	109	194	383	514	864	32	46	78	153	316	437	761	11	22	31	41	67	77	103	3.027e+09	24.7154	0.681675	0.0379937	0.110503	-0.0458035	0.00570584	0.0304665	0.0109661	0.989034	0.301503	0.278936	0.00314562	0.00314562	-0.00537195	-0.0178559	0	2.19722	33.33	0	26.5473	28.7452	30.7786	34.5551	0.0433936
402	2011	74.28	3530977	43	68	109	196	387	519	872	32	46	78	155	320	442	769	11	22	31	41	67	77	103	3.027e+09	24.813	0.690309	0.036134	0.115151	-0.0372635	0.00352619	0.0456664	0.0116753	0.988325	0.188278	0.102532	0.00150332	0.00150332	0.00150204	-0.00744929	0	2.19722	33.33	0	26.5473	30.8447	33.2152	38.2051	0.110687
402	2012	67.29	6733643	43	68	112	200	393	527	892	32	46	81	158	325	448	787	11	22	31	42	68	79	105	3.027e+09	24.9722	0.699479	0.0415644	0.136392	-0.027501	0.00344546	0.0376595	0.0115684	0.988432	0.78825	0.172603	0.00039243	0.00039243	-0.00209165	-0.00209165	0	2.19722	33.33	0	26.5473	31.4751	34.4438	38.7856	0.110487
402	2013	66.61	5681995	43	68	112	201	396	530	895	32	46	81	158	327	450	789	11	22	31	43	69	80	106	3.027e+09	25.0549	0.678514	0.0481864	0.154723	-0.0382007	0.00510329	0.0342288	0.0107415	0.989259	0.153692	0.0862519	0.00081171	0.00123708	-0.00103785	-0.00061248	0	2.19722	33.33	0	26.5473	30.4839	32.3957	35.8043	0.108232
402	2014	64.82	7501933	43	68	112	201	396	530	896	32	46	81	158	327	450	790	11	22	31	43	69	80	106	2.989e+09	25.1959	0.693987	0.0380371	0.121445	-0.00366696	0.0191804	0.0327851	0.00923504	0.990765	0.108302	0.151397	0.00259244	0.0575082	0.00258501	0.0575008	0	2.19722	33.33	0	26.8861	46.8861	50.1788	53.3498	0.467202
402	2015	71.16	4399071	43	68	112	203	399	534	899	32	46	81	160	330	454	793	11	22	31	43	69	80	106	2.989e+09	25.3837	0.72555	0.0234398	0.0811754	-0.121515	0.00783507	0.0273048	0.00748829	0.992512	-0.293664	0.206551	0.00177771	0.00886085	0.00177578	0.00885892	0	2.19722	33.33	0	27.886	52.886	58.1651	61.833	0.569314
402	2016	73.05	7958237	43	68	112	204	401	538	903	32	46	81	160	331	457	796	11	22	31	44	70	81	107	2.989e+09	25.4492	0.724098	0.0257704	0.0936424	0.151423	0.00851151	0.0233086	0.00545021		0.275481	0.0677226	0.00064176	0.00199315	0.00064063		0	1.79176	50	0	29.6505	59.6304	64.1451	68.0437	0.535447
402	2017	38.56	8985915	43	68	112	204	401	538	903	32	46	81	160	331	457	796	11	22	31	44	70	81	107	2.989e+09	25.5533	0.730814	0.034469	0.126552	-0.0579347	0.00264454	0.0208512	0.00478825		0.285444	0.109718	0.00070884	0.00651727	0.00053289		0	2.19722	33.33	0	30.0915	60.0715	65.6828	69.7257	0.527593
402	2018	38.5	5868989	43	68	112	204	401	538	903	32	46	81	160	331	457	796	11	22	31	44	70	81	107	2.989e+09	25.724	0.749551	0.0294984	0.113885	-0.0607913	0.00207151	0.017276	0.00386119		-0.133467	0.186169	0.00074223	0.0224956	0.00071586		0	2.19722	33.33	0	31.1385	61.1185	66.3975	70.3976	0.509866
402	2019	38.2	8832504	43	68	112	204	401	538	903	32	46	81	160	331	457	796	11	22	31	44	70	81	107	2.989e+09	25.8108	0.759361	0.0265406	0.108183	0.0164226	0.0150524	0.015441	0.00344495		0.184082	0.0906438	0.00063914		0.00063752		0	2.19722	33.33	0	31.1385	61.1185	68.9401	74.4498	0.509866
402	2020	37.41	5443737	43	68	112	204	401	538	903	32	46	81	160	331	457	796	11	22	31	44	70	81	107	2.989e+09	25.8544	0.764756	0.0133966	0.0563162	0.0584481	0.00255004	0.015605	0.00318348		-0.307922	0.0445586	0.00032472	0.0031697	0.00032395		0	2.19722	33.33	0	31.1385	61.1185	68.3462	73.2794	0.509866
403	2018	24.51	292412	121	146	174	303	657	1219	1735	110	133	159	273	568	989	1372	11	13	15	30	89	230	363	2.726e+08	20.999	0.529828	0.0568127	0.129023	0.0885235	0.0987621	0.313491	0.0527632		0.254553	-0.00228923	0.0265186		0.0117315		0	1.79176	33.33	0	27.4859	50.4887	54.7223	59.1325	0.749738
403	2019	29.32	316689	154	214	271	329	402	432	485	151	201	237	284	346	372	421	3	13	34	45	56	60	64	2.726e+08	20.9636	0.369631	0.12192	0.222137	0.150076	0.16103	0.298527	0.042637		0.064911	-0.0348483	0.0312037		0.0302037		0	1.94591	42.86	0	27.4859	49.8517	54.0837	60.1018	0.680226
403	2020	24.61	304738	154	214	271	329	402	432	485	151	201	237	284	346	372	421	3	13	34	45	56	60	64	4.924e+08	21.2256	0.414924	0.124943	0.206596	0.117898	0.16791	0.21193	0.0396099		0.14665	0.299593	0.0315966		0.0315287		0	1.94591	42.86	0	27.3061	48.2606	51.7042	58.3794	0.680226
404	2010	13.97	1736936	157	265	518	1653	2825	4351	6086	110	206	430	1286	2268	3547	4994	47	59	88	367	557	804	1092	3.246e+08	22.002	0.752424	0.0245305	0.0891579	0.0367072	0.163175	0.218308	0.0422137	0.955214	0.41812	0.332646	0.0719986	0.0793483	0.0701074	0.0774571	0	2.19722	33.33	0	29.9155	42.2095	44.8987	46.245	0.278381
404	2011	10.95	1944243	157	265	518	1655	2836	4375	6117	110	206	430	1288	2277	3561	5015	47	59	88	367	559	814	1102	3.246e+08	22.1623	0.776426	0.0184416	0.0786038	0.0374417	0.175782	0.184837	0.0264037	0.971405	0.162645	0.173834	0.0263645	0.0263645	0.0136344	0.00656008	0	2.19722	33.33	0	29.9155	40.3269	45.0248	48.8927	0.215536
404	2012	13.81	1697500	157	266	519	1659	2845	4395	6144	110	207	431	1291	2285	3579	5038	47	59	88	368	560	816	1106	3.246e+08	22.277	0.763796	0.0387193	0.168161	0.0591013	0.182038	0.176268	0.0323374	0.965709	0.0434951	0.121546	0.0355487	0.0355487	0.035423	0.035423	0	2.19722	33.33	0	29.9155	38.4424	39.5465	41.6279	0.215536
404	2013	16.23	1845283	158	267	520	1660	2846	4398	6149	111	208	432	1292	2286	3581	5041	47	59	88	368	560	817	1108	5.596e+08	22.5741	0.609224	0.045731	0.140759	0.00150007	0.144994	0.145463	0.0240588	0.974489	0.197908	0.346004	0.064306	0.064306	0.0642543	0.0642543	0	2.19722	33.33	0	28.8055	39.527	46.8406	57.5922	0.186102
404	2014	18.54	2126951	161	271	525	1669	2864	4449	6216	112	210	435	1299	2299	3621	5095	49	61	90	370	565	828	1121	5.596e+08	22.611	0.591573	0.0446522	0.111696	0.122724	0.181829	0.177803	0.0229381	0.975663	0.043652	0.0375654	0.0538187	0.0538187	0.0537458	0.0537458	0	2.19722	33.33	0	28.8055	37.906	40.0131	41.7026	0.186102
404	2015	20.75	2501570	161	271	526	1674	2871	4457	6226	112	210	436	1302	2303	3626	5101	49	61	90	372	568	831	1125	5.596e+08	22.665	0.574696	0.0488567	0.117136	0.104088	0.195798	0.191124	0.0234164	0.975258	-0.0209554	0.0554113	0.0278483	0.0278483	0.0278449	0.0278449	0	2.19722	33.33	0	28.8055	34.1213	35.527	37.5405	0.142678
404	2016	18.38	2323202	161	271	526	1677	2875	4462	6234	112	210	436	1303	2305	3629	5107	49	61	90	374	570	833	1127	5.596e+08	22.8154	0.598875	0.0525132	0.127364	0.0241237	0.149977	0.167594	0.0193588	0.979501	0.0158882	0.162397	0.028181		0.0281265		0	2.19722	33.33	0	28.8055	35.1437	37.7795	42.6629	0.142678
404	2017	14.07	2349000	161	271	526	1677	2875	4469	6246	112	210	436	1303	2305	3633	5115	49	61	90	374	570	836	1131	6.960e+08	23.0237	0.602868	0.0234613	0.0588117	-0.0162581	0.112914	0.138801	0.0184896	0.969457	0.164969	0.231497	0.0219268	0.0427199	0.0219071		0	2.07944	37.5	0	28.9518	35.1161	36.9423	39.0516	0.142678
404	2018	13.97	2333277	161	271	530	1676	2873	4474	6250	112	210	437	1302	2303	3638	5119	49	61	93	374	570	836	1131	6.960e+08	23.0352	0.582463	0.0163197	0.0400588	0.0170742	0.142235	0.155907	0.0304379	0.954026	0.0981873	0.0115992	0.0192461		0.0192296		0	2.19722	33.33	0	29.9774	37.5979	39.8093	42.8772	0.137796
404	2019	14.76	2758896	161	271	526	1677	2875	4470	6251	112	210	436	1303	2305	3634	5120	49	61	90	374	570	836	1131	6.960e+08	23.0504	0.584174	0.00983307	0.0235989	0.0763481	0.146619	0.150552	0.0290846	0.957988	0.076132	0.0153068	0.0145148		0.0143818		0	2.19722	33.33	0	30.6029	36.8212	39.0304	42.4325	0.13498
404	2020	16.98	3172517	161	271	526	1677	2875	4470	6251	112	210	436	1303	2305	3634	5120	49	61	90	374	570	836	1131	6.960e+08	23.1155	0.596269	0.017152	0.0418768	0.0511948	0.0906051	0.134751	0.0253597	0.968797	0.0900781	0.0673197	0.0113653		0.00947167		0	2.07944	37.5	0	30.6029	37.0438	38.8146	40.9179	0.13498
407	2010	52	729284	37	60	84	165	367	759	1174	25	40	60	121	281	592	914	12	20	24	44	86	167	260	4.994e+08	21.8594	0.5325	0.12146	0.258165	0.00088831	0.0797184	0.249269	0.0529386	0.947061	0.474382	0.292915	0.0662598	0.0662598	0.0656242	0.0656242	0	2.3979	54.55	0	9.2287	15.0566	17.6475	20.8966	0.469329
407	2011	42.94	571895	37	60	84	165	369	763	1179	25	40	60	121	283	595	918	12	20	24	44	86	168	261	6.492e+08	21.8656	0.552447	0.00199276	0.0043558	0.0385028	0.084428	0.240675	0.0505214	0.949479	0.0632823	0.00616627	0.0216253	0.0216253	0.0212115	0.0212115	0	2.3979	54.55	0	9.2287	11.6137	13.2263	16.0369	0.143035
407	2012	38.65	810807	37	60	84	167	372	768	1189	25	40	60	123	286	600	927	12	20	24	44	86	168	262	6.492e+08	21.8786	0.585817	-0.0441761	-0.102554	0.0143774	0.100791	0.252364	0.0588209	0.941179	-0.0445983	0.0131612	0.0344501	0.0344501	0.0341294	0.0341294	1	2.3979	36.36	0	9.2287	13.0967	14.8445	17.912	0.281508
407	2013	39.89	626375	37	60	84	167	372	768	1190	25	40	60	123	286	600	928	12	20	24	44	86	168	262	6.492e+08	21.9735	0.615876	0.0152611	0.0383019	0.00490185	0.0898834	0.230197	0.0538042	0.946196	0.0211081	0.0994766	0.0591696	0.0604787	0.0572829	0.0497815	0	2.3979	36.36	0	9.2287	10.9818	12.256	14.5994	0.100138
407	2014	42.9	946242	40	63	91	159	338	727	1167	26	42	65	114	262	569	909	14	21	26	45	76	158	258	7.740e+08	22.1349	0.506253	0.0139557	0.0314779	0.0143129	0.0773221	0.104284	0.0456045	0.893417	0.286407	0.175232	0.031046	0.0424892	0.0081893	-0.067197	0	2.3979	36.36	0	15.1427	21.8757	23.8787	27.6139	0.364312
407	2015	5.17	814388	40	63	91	159	338	728	1171	26	42	65	114	262	570	912	14	21	26	45	76	158	259	7.740e+08	22.1468	0.494332	0.0100471	0.0201045	0.0157754	0.0715757	0.160286	0.0465121	0.877603	-0.126349	0.0119048	0.0238298	0.0340863	0.0234035	0.0295918	0	2.3979	36.36	1	15.4024	23.0708	24.7949	27.844	0.358166
407	2016	39.08	913444	40	63	91	159	340	730	1178	26	42	65	114	264	572	917	14	21	26	45	76	158	261	8.801e+08	22.1825	0.41451	-0.0769301	-0.140823	0.0118844	0.0653605	0.203027	0.0225021	0.846597	0.055949	0.0363504	0.0115351	0.0464837	0.01108	0.00535805	1	2.3979	36.36	0	15.4002	26.7499	34.8843	41.0347	0.375897
407	2017	14.22	1452593	40	63	91	159	340	733	1183	26	42	65	114	264	575	921	14	21	26	45	76	158	262	8.801e+08	22.3417	0.465132	0.0262532	0.0470346	0.0400703	0.0619036	0.209508	0.0212699	0.826498	0.444625	0.172582	0.0687397	0.123933	0.0687033	0.123112	0	2.19722	44.44	1	9.3259	23.4856	32.6938	40.9573	0.896861
407	2018	15.43	1636641	40	63	91	158	341	733	1184	26	42	65	114	265	575	922	14	21	26	44	76	158	262	8.801e+08	22.5838	0.574102	0.0317099	0.066924	0.0441794	0.0498246	0.22808	0.0192292	0.789484	0.221487	0.273913	0.0691215	0.126207	0.0690844		0	2.30259	40	0	9.3259	23.8576	29.3587	35.4437	0.961908
407	2019	19.58	1815434	40	63	91	159	340	734	1184	26	42	65	114	264	576	922	14	21	26	45	76	158	262	8.801e+08	22.5965	0.552642	0.0315319	0.0722057	0.0907619	0.0642101	0.243986	0.017432	0.785076	0.143822	0.0128033	0.0287334	0.0551724	0.0274134	0.0529153	0	2.30259	40	0	9.9861	24.8728	29.7156	34.143	0.933881
407	2020	17.8	1599489	40	63	91	158	341	733	1185	26	42	65	114	265	575	923	14	21	26	44	76	158	262	8.801e+08	22.6332	0.570321	0.0325199	0.074186	0.0666096	0.0566634	0.265286	0.0167867	0.799391	-0.140591	0.0373581	0.0474467	0.0655857	0.0467629	0.0646239	0	2.30259	40	0	9.9861	22.5843	28.9077	37.4868	0.704722
408	2012	2.61	11370	241	342	445	709	1009	1381	1909	174	250	322	528	769	1061	1458	67	92	123	181	240	320	451	2.523e+08	19.9271	0.607177	0.0110133	0.0278079	0.0259598	0.0419918	0.129299	0.0196696	0.98033	-0.848111	0.0541263	1.052e-05	1.052e-05	1.052e-05	1.052e-05	0	2.19722	33.33	0	21.4773	22.6755	23.4823	25.0576	0.0357158
408	2013	7.67	58066	241	342	445	709	1009	1382	1910	174	250	322	528	769	1061	1458	67	92	123	181	240	321	452	2.523e+08	20.173	0.664357	0.0319356	0.0885292	-0.00608832	0.0430294	0.0937969	0.0152152	0.984785	4.79216	0.27877	2.616e-05	2.616e-05	2.616e-05	2.616e-05	0	2.19722	33.33	1	19.6907	22.1762	23.8924	26.2434	0.0690417
408	2014	-7.37	20659	241	343	446	710	1010	1386	1915	174	250	322	528	769	1063	1461	67	93	124	182	241	323	454	2.523e+08	19.939	0.69855	-0.107281	-0.334692	0.00140061	0.246761	0.0465618	0.0144762	0.985524	-0.705903	-0.208606	0.00051345	0.00051345	0.00049889	0.00049889	1	2.07944	37.5	0	19.6907	21.9235	23.2838	25.4644	0.0665721
408	2015	0.67	41315	242	344	447	711	1011	1388	1917	174	250	322	528	769	1064	1462	68	94	125	183	242	324	455	2.523e+08	19.9552	0.833984	-0.131652	-0.564581	0.0273076	0.18588	0.0436246	0.0142437	0.985756	1.11674	0.0163219	0.00026003	0.00026003	0.00026003	0.00026003	1	2.07944	37.5	0	19.6907	20.9876	22	23.8193	0.0338929
408	2017	11.98	816571	1	1	1	2	5	20	33	1	1	1	2	5	19	32	0	0	0	0	0	1	1	1.994e+09	22.7703	0.156207	0.161128	0.194353	-0.00858142	0.0881556	0.422153	0.045848		0.219101	0.0521555	0.0267554		0.0266243		0	2.19722	33.33	0	43.0786	73.3744	77.8397	81.5577	0.450836
408	2018	19.01	727761	1	1	1	2	5	20	33	1	1	1	2	5	19	32	0	0	0	0	0	1	1	1.994e+09	22.9624	0.207796	0.0992604	0.121713	0.094619	0.0999866	0.336843	0.0347121		-0.155242	0.211868	0.0365635		0.0365612		0	2.19722	33.33	0	43.0786	73.3744	77.9875	83.3741	0.450836
408	2019	17.47	712669	1	1	1	2	5	20	33	1	1	1	2	5	19	32	0	0	0	0	0	1	1	1.994e+09	22.9896	0.180113	0.0323989	0.0401855	0.0287234	0.0500141	0.392167	0.0320666		-0.246966	0.0274997	0.0121452		0.0121452		0	2.19722	33.33	0	43.0786	73.3744	78.0136	82.6243	0.450836
413	2010	4.92	26749	103	155	241	612	1071	1338	1625	88	132	210	521	890	1134	1353	15	23	31	91	181	204	272	3.830e+08	19.7421	0.363774	0.011002	0.017272	0.0276614	0.0132879	0.262295	0.0315453	0.968455	0.263007	0.0294243	0.00020606	0.00020606	0.00012288	0.00012288	0	1.94591	42.86	0	28.9257	36.1387	38.25	41.5697	0.159
413	2011	13.32	29427	103	155	241	616	1076	1344	1631	88	132	210	525	895	1140	1359	15	23	31	91	181	204	272	3.830e+08	19.7401	0.305501	0.0324054	0.0487055	-0.00491376	0.0328607	0.141393	0.0307349	0.969265	0.332753	-0.00203448	0.00060302	0.00060302	0.00060302	0.00060302	0	1.94591	42.86	0	28.9257	36.8147	40.616	44.6561	0.159
413	2012	19.56	249147	103	155	242	630	1092	1363	1650	88	132	211	538	909	1157	1376	15	23	31	92	183	206	274	3.830e+08	21.4468	0.755861	0.197903	0.631655	-0.226508	0.278349	0.0244349	0.0282512	0.971749	6.45925	4.51094	1.88185	1.88185	1.88185	1.88185	0	1.94591	42.86	0	28.9257	37.7024	43.0237	47.5492	0.159
413	2013	18.85	337450	43	73	112	202	406	543	895	31	48	80	160	337	462	789	12	25	32	42	69	81	106	9.030e+08	22.9241	0.349694	0.0738271	0.128433	-0.20339	0.104427	0.0156215	0.0124862	0.987514	0.196378	3.38131	1.09356	1.09356	1.09145	1.09145	0	1.94591	42.86	0	14.3999	40.3827	52.712	70.7179	0.952381
413	2014	24.62	630904	43	73	112	202	405	543	896	31	48	80	160	336	462	790	12	25	32	42	69	81	106	2.662e+09	23.2464	0.480613	0.0845692	0.147234	-0.00353359	0.0512353	0.157101	0.0176967	0.982303	1.30003	0.380294	0.126162	0.127703	0.126162	0.127703	0	1.94591	42.86	0	14.6537	39.1562	40.0846	41.6242	0.852079
413	2015	24.42	1333848	43	73	113	204	409	547	902	31	48	81	162	340	466	796	12	25	32	42	69	81	106	3.835e+09	24.0836	0.49437	0.0674888	0.132386	0.061813	0.036201	0.239601	0.0160525	0.983947	1.16955	1.30977	0.0433019	0.0433019	0.0433019	0.0433019	0	1.94591	42.86	0	21.6416	35.0875	42.8871	51.218	0.400465
413	2016	22.31	2471036	43	73	114	205	411	551	906	31	48	81	162	341	469	799	12	25	33	43	70	82	107	4.940e+09	24.5697	0.507345	0.0346585	0.0696519	0.0296852	0.0352946	0.191182	0.0123476	0.986928	0.484089	0.625992	0.0287635	0.0405038	0.0287618		0	1.94591	42.86	0	11.3153	22.5494	29.2883	40.5202	0.594636
413	2017	22.54	5740062	43	73	114	205	411	551	906	31	48	81	162	341	469	799	12	25	33	43	70	82	107	5.730e+09	24.9381	0.526364	0.0338639	0.0703426	0.0187014	0.116906	0.163874	0.0144272	0.947341	1.51204	0.445412	0.0462224	0.0549639	0.0462223		0	1.79176	50	0	15.8977	26.2813	30.9885	37.0674	0.36487
413	2018	22.75	9046508	47	70	116	207	409	547	909	35	48	83	162	339	464	801	12	22	33	45	70	83	108	5.730e+09	25.0079	0.539472	0.0323519	0.0692978	0.00534958	0.197762	0.13275	0.0158034	0.945125	0.627314	0.0722895	0.0797497	0.0855515	0.0797299	0.0797373	0	1.94591	42.86	1	15.969	26.3526	29.5032	34.6875	0.36324
413	2019	4.14	5758077	47	70	116	207	408	547	909	35	48	83	162	338	464	801	12	22	33	45	70	83	108	5.730e+09	24.9392	0.534897	-0.0222055	-0.0479873	-0.044461	0.171413	0.140427	0.0214553	0.953568	-0.378671	-0.0663534	0.0353525	0.0356242	0.0349344	0.0330728	1	1.94591	42.86	0	15.969	26.3526	28.3739	31.0062	0.36324
413	2020	3.63	2222901	47	70	116	207	408	547	909	35	48	83	162	338	464	801	12	22	33	45	70	83	108	5.730e+09	24.895	0.558631	-0.0523811	-0.115504	0.0314874	0.136188	0.146276	0.0635821	0.920206	-0.597875	-0.0432586	0.0559555		0.0535		1	1.94591	42.86	0	15.969	24.944	26.7416	27.692	0.287002
420	2010	4.48	697451	51	60	87	130	193	234	306	43	50	75	115	171	209	274	8	10	12	15	22	25	32	3.783e+08	21.7936	0.686778	-0.0307059	-0.091053	0.0574794	0.0310352	0.513524	0.0591482	0.940852	0.264955	0.0679197	0.0118708	0.0118708	0.0110119	0.0110119	1	2.19722	33.33	0	21.255	26.0677	28.4581	32.3367	0.151789
420	2011	1.61	786703	51	60	87	130	193	234	306	43	50	75	115	171	209	274	8	10	12	15	22	25	32	3.783e+08	21.8338	0.801884	-0.104086	-0.408963	0.00173037	0.035673	0.483077	0.0703167	0.929683	-0.00720925	0.0410378	0.0523728	0.0523728	0.051393	0.051393	1	2.3979	36.36	0	21.255	23.9666	25.0855	27.1808	0.097601
420	2013	-5.91	481545	53	62	87	129	191	236	308	45	52	75	114	169	211	276	8	10	12	15	22	25	32	3.783e+08	22.1092	0.957023	-0.115604	-1.11221	-0.0350189	0.0244679	0.341868	0.072754	0.927246	-0.099772	0.158835	0.120446	0.120446	0.120056	0.120056	1	2.3979	36.36	0	21.255	23.5542	24.6955	27.147	0.0569178
420	2014	1.36	329173	51	60	87	130	193	234	306	43	50	75	115	171	209	274	8	10	12	15	22	25	32	7.166e+08	21.9198	0.692103	-0.00048071	-0.0029504	-0.0184515	0.0282484	0.473919	0.0416819	0.958318	-0.256614	-0.172563	0.0650558	0.0650558	0.065046	0.065046	1	2.30259	40	0	11.2194	25.9086	35.8763	58.4346	0.678012
420	2015	11.1	346658	51	60	87	130	193	234	306	43	50	75	115	171	209	274	8	10	12	15	22	25	32	7.166e+08	21.6979	0.632747	0.00084058	0.00251448	-0.0620724	0.034539	0.476318	0.0445086	0.955491	-0.00075354	-0.199015	0.0882469	0.0882469	0.0882469	0.0882469	0	2.3979	36.36	0	11.2194	25.9086	35.8763	58.4346	0.678012
420	2016	8.88	500144	51	60	87	130	193	234	306	43	50	75	115	171	209	274	8	10	12	15	22	25	32	1.971e+09	22.2538	0.417175	0.00636635	0.0126253	-0.0248242	0.0257126	0.333389	0.0249226		0.345763	0.743574	0.335803		0.33472		0	2.3979	36.36	0	14.5023	25.1851	34.6994	53.5731	0.381461
420	2017	9.29	706632	51	60	87	130	193	234	306	43	50	75	115	171	209	274	8	10	12	15	22	25	32	1.971e+09	22.5446	0.550183	0.0158175	0.0312156	0.00512354	0.0218099	0.448746	0.0370091		0.576043	0.337487	0.293429		0.293409		0	2.3979	36.36	0	15.5938	26.2766	34.6582	52.1795	0.354761
420	2018	9.56	808820	51	62	87	127	192	234	305	43	52	75	112	170	209	274	8	10	12	15	22	25	31	1.971e+09	22.689	0.591152	0.0211376	0.0494035	0.0248031	0.0356269	0.41322	0.0358349		0.165882	0.155357	0.042971				0	2.3979	36.36	0	16.1397	25.9108	33.1598	48.9267	0.311323
420	2019	7.93	967424	51	62	87	127	194	234	306	43	52	75	112	172	209	275	8	10	12	15	22	25	31	1.971e+09	22.8608	0.643893	0.0127986	0.0336611	0.00883811	0.0435629	0.564322	0.0288321		0.0500171	0.187413	0.0426322		0.0426144		0	2.3979	36.36	0	16.2484	41.1076	48.1153	55.7995	0.993345
420	2020	8.37	675164	51	62	87	127	194	234	306	43	52	75	112	172	209	275	8	10	12	15	22	25	31	2.168e+09	22.8852	0.641798	-0.0270202	-0.0756514	0.0117386	0.050249	0.521955	0.0268006		-0.0709334	0.0247509	0.0133001		0.0132827		1	2.3979	36.36	0	16.2484	41.1076	46.6372	48.5233	0.993345
421	2010	21.46	534471	87	234	412	941	1817	2467	3192	82	215	380	870	1661	2257	2902	5	19	32	71	156	210	290	3.517e+08	21.8145	0.636461	0.0146455	0.0402562	0.150328	0.0226489	0.298652	0.048793	0.951207	0.113433	0.107165	0.0809314	0.0809314	0.061373	0.061373	0	2.07944	37.5	0	30.0641	38.723	40.9555	43.157	0.238442
421	2011	18.02	451051	89	237	416	955	1841	2495	3222	83	217	383	880	1679	2277	2924	6	20	33	75	162	218	298	3.517e+08	21.7961	0.621109	0.0333692	0.0899091	0.0540712	0.0174976	0.288483	0.0440136	0.955986	-0.119153	-0.0183172	0.0466332	0.0466332	0.033572	0.033572	0	2.19722	33.33	0	30.0641	38.723	40.8557	43.0428	0.238442
421	2012	20.71	579363	90	238	418	965	1861	2518	3245	84	218	385	886	1691	2292	2939	6	20	33	79	170	226	306	3.517e+08	21.6751	0.54628	0.0399645	0.0965218	0.142942	0.0203068	0.24229	0.0385636	0.961436	0.145967	-0.113888	0.0286055	0.0286055	0.0245998	0.0232358	0	2.07944	37.5	0	30.0641	38.723	40.8514	43.1492	0.238442
421	2013	22.18	517238	90	238	420	978	1880	2538	3266	84	218	387	899	1709	2311	2959	6	20	33	79	171	227	307	3.517e+08	21.6041	0.47894	0.0387876	0.0797779	0.0790737	0.0234046	0.241028	0.0361566	0.963843	-0.0532121	-0.0685754	0.0136899	0.0136899	0.0124947	0.0124947	0	2.07944	37.5	0	30.0641	38.723	40.8514	43.1855	0.238442
421	2014	27.32	1365695	92	240	424	993	1913	2573	3304	86	220	390	912	1737	2339	2990	6	20	34	81	176	234	314	3.517e+08	21.5601	0.387614	0.0711721	0.125809	0.126482	0.0807625	0.201609	0.0244159	0.975584	-0.0565091	-0.0430852	0.0192163	0.0192163	0.0172846	-0.034766	0	2.07944	37.5	1	30.0641	38.723	41.0824	43.6645	0.238442
421	2015	26.35	1490143	95	244	431	1008	1940	2605	3337	89	224	397	925	1761	2368	3020	6	20	34	83	179	237	317	5.726e+08	22.6228	0.474536	0.0801774	0.146367	-0.0154273	0.0272594	0.403231	0.0184417	0.981558	1.53506	1.89427	0.126606	0.178515	0.116674	0.167371	0	2.07944	37.5	1	49.5348	55.8749	58.5216	62.5866	0.0949406
421	2016	27.78	1176521	106	260	451	1040	1980	2650	3386	100	238	415	952	1796	2406	3061	6	22	36	88	184	244	325	5.726e+08	22.6752	0.491874	0.0421168	0.0815319	-0.0194627	0.0300772	0.38694	0.0163956		-0.0241964	0.0538017	0.046207		0.031889		0	2.07944	37.5	0	49.5348	56.1586	58.7235	62.0265	0.0949406
421	2017	25.63	1210460	107	263	455	1054	2007	2677	3415	101	241	419	963	1818	2428	3084	6	22	36	91	189	249	331	5.726e+08	23.1139	0.686656	0.0277552	0.0712202	0.28606	0.0354274	0.268151	0.0121349		-0.0715961	0.550642	0.0473157		0.046632		0	2.19722	33.33	0	49.5348	55.7384	57.7893	60.9611	0.0949406
421	2018	26.98	1240062	121	266	473	1064	2062	2719	3470	111	245	437	972	1866	2463	3136	10	21	36	92	196	256	334	5.726e+08	23.1599	0.697497	0.0215637	0.0700579	0.0821923	0.0267236	0.276263	0.0113436		-0.0280957	0.0470818	0.0291737		0.0283061		0	2.07944	37.5	0	49.5348	55.7384	57.5872	59.0098	0.0949406
421	2019	25.13	902940	121	270	472	1066	2063	2721	3475	111	249	436	974	1866	2463	3142	10	21	36	92	197	258	333	5.726e+08	23.219	0.705187	0.0154811	0.0518553	-0.074743	0.0253093	0.269985	0.00883748		0.0244556	0.0608624	0.0419866		0.0408258		0	2.19722	33.33	0	49.5348	55.7384	57.5872	59.8224	0.0949406
421	2020	26.31	2423870	121	270	472	1066	2063	2721	3475	111	249	436	974	1866	2463	3142	10	21	36	92	197	258	333	5.726e+08	23.1207	0.649452	0.0512008	0.159349	-0.171287	0.034863	0.302423	0.00924225		0.903233	-0.0935833	0.0284743		0.0282631		0	2.19722	33.33	0	49.5348	55.7384	57.3542	59.0641	0.0949406
422	2010	49.48	3277117	18	30	79	425	901	1420	2275	12	22	64	359	647	1028	1658	6	8	15	66	254	392	617	5.424e+08	23.6542	0.724969	0.063687	0.232568	0.0244131	0.0330986	0.480947	0.0277653	0.97209	0.317824	0.386935	0.257181	0.257181	0.239523	0.239523	0	2.3979	36.36	0	16.4113	19.9144	22.5536	27.603	0.112344
422	2011	52.08	5698994	19	31	80	426	902	1421	2278	13	23	65	360	648	1029	1661	6	8	15	66	254	392	617	5.424e+08	24.0109	0.736392	0.0556275	0.207324	0.0738127	0.0158027	0.417863	0.0204995	0.979399	0.538755	0.428552	0.26925	0.26925	0.265198	0.265198	0	2.3979	36.36	0	16.4113	21.5635	25.321	29.2661	0.168518
422	2012	58.57	5710428	46	78	117	210	409	621	907	33	53	85	166	342	538	798	13	25	32	44	67	83	109	8.979e+08	24.1127	0.734845	0.0522419	0.197571	0.136359	0.0192664	0.422037	0.0214181	0.978229	0.0893195	0.107139	0.19777	0.19777	0.197471	0.197471	0	2.3979	36.36	0	16.8526	25.1025	28.942	33.3315	0.245236
422	2013	16.47	7367892	46	77	118	211	410	624	911	33	52	85	166	342	540	801	13	25	33	45	68	84	110	8.979e+08	24.2887	0.788887	0.00616733	0.0261592	0.0809431	0.0212887	0.555406	0.0200127	0.979697	-0.00370114	0.192468	0.102051	0.105077	0.102017	0.104202	0	2.30259	40	1	16.854	24.9886	25.9404	27.6648	0.244272
422	2014	14.19	6320278	46	78	118	211	410	624	912	33	53	85	166	342	540	802	13	25	33	45	68	84	110	8.979e+08	24.3443	0.79884	0.00217232	0.0105454	0.0978719	0.0211533	0.506718	0.0177011	0.982024	-0.0569537	0.0571273	0.0747284	0.0747284	0.074721	0.074721	0	2.3979	36.36	1	16.854	24.755	26.6797	28.8272	0.244272
422	2015	13.72	7369558	46	78	119	213	414	628	918	33	53	86	168	346	544	808	13	25	33	45	68	84	110	8.979e+08	24.4116	0.798188	0.00140249	0.00696035	0.120981	0.0120871	0.486999	0.0167999	0.982943	0.00854955	0.0696916	0.0391283	0.0391283	0.0390493	0.0390493	0	2.3979	36.36	1	17.0767	24.9736	29.2681	34.2029	0.240842
422	2016	37.22	3843606	46	77	120	214	416	632	923	33	52	86	168	347	547	812	13	25	34	46	69	85	111	8.979e+08	24.4065	0.828894	-0.0353142	-0.189353	0.0616925	0.0129942	0.519775	0.0172201	0.982522	-0.172077	-0.00516097	0.0292032		0.0285206		1	2.3979	36.36	1	17.0767	24.9703	31.2795	38.3389	0.240651
422	2017	-2.4	4371134	20	40	108	464	946	1480	2346	14	32	92	392	685	1076	1716	6	8	16	72	261	404	630	8.979e+08	24.2061	0.95199	-0.142459	-1.23124	0.0373549	0.00787586	0.630366	0.0197904	0.979894	-0.212522	-0.181573	0.0280955		0.0276282		1	2.19722	33.33	0	17.0767	22.0097	23.0062	24.8694	0.19369
423	2010	56.41	804504	18	56	97	350	749	1139	1419	14	42	70	266	567	855	1093	4	14	27	84	182	284	326	6.540e+08	22.0036	0.2169	0.176967	0.225194	0.176714	0.0359153	0.111068	0.0355706	0.964221	0.185021	0.154326	0.0438037	0.0438037	0.0435252	0.0423094	0	2.19722	33.33	0	23.1417	28.4343	31.379	37.4212	0.115062
423	2011	73.09	764195	18	56	97	350	752	1143	1423	14	42	70	266	569	858	1096	4	14	27	84	183	285	327	6.540e+08	22.1646	0.177752	0.222457	0.276603	0.16793	0.0132172	0.111467	0.0346216	0.965201	0.11976	0.17473	0.0623567	0.0623567	0.0603096	0.0569077	0	2.19722	33.33	0	23.1417	25.7405	28.1103	33.0138	0.0564608
423	2012	74.42	1016960	18	56	97	350	755	1147	1430	14	42	70	266	572	862	1102	4	14	27	84	183	285	328	6.540e+08	22.3958	0.190484	0.220595	0.270619	0.161115	0.0194672	0.0980983	0.0284777	0.971381	0.107736	0.260108	0.0664314	0.0664314	0.065932	0.065932	0	2.19722	33.33	0	23.1417	25.8275	28.3498	32.9292	0.0588457
423	2013	75.64	1187013	18	56	97	350	755	1148	1431	14	42	70	266	572	863	1103	4	14	27	84	183	285	328	6.540e+08	22.5116	0.149746	0.215776	0.259639	0.147012	0.0300899	0.107246	0.0307986	0.969035	0.314204	0.122815	0.0903325	0.0898903	0.0902896	0.0879385	0	2.19722	33.33	0	23.1417	26.6536	29.0589	33.9193	0.087875
423	2014	70.7	1225685	18	56	98	352	757	1150	1434	14	42	71	267	573	864	1105	4	14	27	85	184	286	329	6.540e+08	22.7328	0.192	0.204213	0.246992	0.0880848	0.015623	0.177763	0.0310148	0.968852	-0.00181608	0.247536	0.0461063	0.0459838	0.0459208	0.0459293	0	2.19722	33.33	0	23.1417	26.6674	29.453	33.6101	0.0810123
423	2015	72.57	1987721	18	56	98	352	758	1153	1438	14	42	71	267	573	866	1108	4	14	27	85	185	287	330	6.540e+08	22.8761	0.177256	0.203848	0.249845	0.113557	0.0357373	0.15834	0.0231183	0.976775	0.359354	0.154035	0.0381038	0.0381038	0.0368115	0.0361034	0	2.19722	33.33	0	23.1417	27.7586	30.5811	34.7778	0.126339
423	2016	73.59	2000034	18	56	98	352	760	1157	1443	14	42	71	267	575	869	1111	4	14	27	85	185	288	332	6.540e+08	23.0208	0.157136	0.199923	0.23985	0.0627739	0.0388249	0.142511	0.0184665	0.981441	0.159179	0.155715	0.0407251	0.0407251	0.0405081	0.0331799	0	2.19722	33.33	0	23.1417	29.6054	32.7964	38.6977	0.201361
423	2017	29.96	2524289	18	56	98	352	760	1162	1448	14	42	71	267	575	873	1115	4	14	27	85	185	289	333	6.540e+08	23.239	0.202369	0.183108	0.223906	0.141999	0.0407826	0.138142	0.0265704	0.973356	0.167039	0.243876	0.0315528		0.0313732		0	2.19722	33.33	0	23.1417	35.0344	39.0784	45.8057	0.287249
423	2018	30.81	2179817	18	56	98	352	760	1163	1449	14	42	71	267	575	874	1116	4	14	27	85	185	289	333	6.540e+08	23.353	0.183198	0.159004	0.196845	0.0727507	0.0650527	0.125022	0.0303728	0.969561	-0.0046151	0.120712	0.0201459		0.0200774		0	2.19722	33.33	0	23.1417	36.9833	43.9797	50.4421	0.35068
423	2019	12.47	847160	18	56	98	352	760	1163	1449	14	42	71	267	575	874	1116	4	14	27	85	185	289	333	6.540e+08	23.1789	0.139923	-0.0348998	-0.0417182	-0.0961065	0.108379	0.185031	0.0363971	0.963524	-0.596825	-0.15979	0.0242344	0.0243033	0.023804		1	2.19722	33.33	0	23.1417	37.4147	43.7728	50.0701	0.38279
423	2020	22.19	1213367	18	56	98	352	760	1163	1449	14	42	71	267	575	874	1116	4	14	27	85	185	289	333	6.540e+08	23.1166	0.107124	0.00362497	0.00413826	0.0731354	0.0428335	0.203176	0.0403664	0.95955	0.152373	-0.0603801	0.00882231		0.00867783		0	2.19722	33.33	0	23.1417	39.6108	45.4787	51.6547	0.38279
425	2010	51.12	8649971	40	70	96	195	324	594	1133	36	63	86	163	270	518	961	4	7	10	32	54	76	172	1.031e+09	23.9342	0.513903	0.146384	0.354518	0.0191821	0.157134	0.0967203	0.0461371	0.953863	0.218117	0.645489	0.0588507	0.0588507	0.058176	0.0520899	0	2.19722	33.33	1	49.1964	57.8947	64.2454	73.0153	0.0993522
425	2011	58.28	11451157	40	71	97	197	330	601	1143	36	63	86	164	274	523	968	4	8	11	33	56	78	175	2.063e+09	24.2704	0.563431	0.113538	0.248329	-0.0584717	0.281494	0.0740079	0.0381921	0.961808	0.307654	0.399675	0.113785	0.126365	0.112819	0.125399	0	2.19722	44.44	1	49.2031	55.8161	61.7838	65.632	0.0697666
425	2012	68.8	10205613	46	76	102	203	331	594	1105	40	67	88	168	274	513	925	6	9	14	35	57	81	180	2.063e+09	24.5379	0.613681	0.0615887	0.150914	-0.0765758	0.391095	0.129326	0.042267	0.957733	-0.0254351	0.306665	0.0744762	0.0744762	0.0742784	0.0742784	0	2.19722	44.44	1	49.2598	55.8728	60.0868	63.545	0.0696864
425	2013	65.76	7908029	47	77	103	204	332	596	1113	41	68	89	169	275	515	933	6	9	14	35	57	81	180	2.063e+09	24.6171	0.598504	0.0327772	0.083147	-0.00780216	0.423499	0.12483	0.0438277	0.956172	-0.159891	0.0824051	0.0493186	0.0493186	0.0490955	0.0490955	0	2.19722	44.44	1	49.2598	55.8728	59.9688	62.144	0.0696864
425	2014	57.84	8190830	47	77	103	204	336	602	1122	41	68	89	169	279	521	942	6	9	14	35	57	81	180	2.211e+09	24.612	0.581602	0.008309	0.0202695	0.0151005	0.410119	0.167667	0.044788	0.955212	-0.136636	-0.0050147	0.0174208	0.0174208	0.016638	0.016638	0	2.19722	44.44	1	46.9317	53.1016	55.0152	56.4907	0.0682431
425	2015	53.76	5707194	48	79	105	207	339	605	1131	42	70	91	172	282	524	951	6	9	14	35	57	81	180	7.084e+09	24.4777	0.517557	-0.00136921	-0.00305443	0.00252276	0.422151	0.141137	0.0350671	0.964933	-0.285264	-0.125743	0.00840084	0.0216554	0.00506859	0.0122697	1	2.19722	44.44	1	42.1338	47.1058	50.2361	53.8194	0.0659322
425	2016	51.63	5749555	49	81	107	210	344	610	1147	43	71	92	174	286	528	966	6	10	15	36	58	82	181	7.008e+09	24.5069	0.534267	0.00499719	0.0105433	0.0510571	0.350503	0.171612	0.0413973		0.0140115	0.029716	0.0118777		0.00895724		0	2.07944	37.5	1	42.5964	47.6227	50.7872	54.4168	0.0659287
425	2017	14.47	8318340	54	86	112	215	352	620	1160	47	75	96	178	291	535	976	7	11	16	37	61	85	184	7.008e+09	24.6307	0.516661	0.0219476	0.0461977	0.0633597	0.291058	0.144508	0.0398454		0.724629	0.131727	0.0148491		0.0133015		0	2.07944	50	0	42.5964	46.5322	48.9506	52.4352	0.0507885
425	2018	16.16	11632724	55	87	113	216	353	621	1165	48	76	97	179	292	536	980	7	11	16	37	61	85	185	7.834e+09	24.8382	0.504644	0.0370321	0.0755806	0.0540199	0.294777	0.117207	0.0359553		0.524488	0.230658	0.0359384		0.0324594		0	2.07944	50	0	38.1053	46.9784	51.3576	57.8973	0.123267
425	2019	18.89	24442966	55	87	113	216	353	620	1166	48	76	97	179	292	535	981	7	11	16	37	61	85	185	7.834e+09	25.0709	0.564685	0.052625	0.113942	0.0664443	0.337514	0.0982794	0.0310123		0.332493	0.261907	0.0384189		0.0311486		0	2.19722	44.44	0	38.1109	48.6188	54.9257	59.8815	0.152472
425	2020	20.06	22682010	55	87	113	216	353	620	1166	48	76	97	179	292	535	981	7	11	16	37	61	85	185	7.834e+09	25.2428	0.627759	0.0443043	0.110465	0.0303843	0.280836	0.0868446	0.0271633		0.249969	0.187673	0.0265597	0.0266024	0.0251961	0.0252374	0	2.19722	44.44	0	38.1109	47.893	54.1998	59.2446	0.133426
426	2010	6.27	117233	12	16	23	106	300	460	570	11	15	21	98	278	431	531	1	1	2	8	22	29	39	3.807e+08	21.2093	0.302007	-0.0312217	-0.0442789	0.0420451	0.0932529	0.374208	0.238747	0.761148	0.227057	-0.0240378	0.0132554	0.0132554	0.0108121	0.0108121	1	2.19722	33.33	1	45.1044	49.0204	51.7184	54.8488	0.0475242
426	2011	14.8	112662	13	19	25	108	303	460	574	12	18	23	100	281	431	535	1	1	2	8	22	29	39	3.981e+08	21.8678	0.486809	0.0779702	0.135313	0.0320414	0.00794977	0.19021	0.465657	0.534343	-0.0398384	0.931843	0.0283762	0.0283762	0.0283527	0.0283527	0	2.19722	33.33	0	33.0177	49.5605	50.7499	52.2171	0.438943
426	2012	19.05	301218	13	19	25	110	305	462	576	12	18	23	101	282	432	536	1	1	2	9	23	30	40	4.379e+08	21.9249	0.487297	0.0327385	0.0638251	0.0452536	0.00617047	0.402724	0.411414	0.588586	1.31571	0.0588099	0.0911443	0.0911443	0.0910746	0.0910746	0	2.19722	33.33	0	33.0177	49.5605	51.0687	53.1319	0.438943
426	2013	24.22	253274	13	19	25	112	307	466	578	12	18	23	103	284	436	538	1	1	2	9	23	30	40	5.969e+08	22.172	0.358713	0.013178	0.0225303	0.00778877	0.00733969	0.355377	0.309359	0.690632	-0.0651197	0.280341	0.0406298	0.0406298	0.0406148	0.0406148	0	2.19722	33.33	0	30.5054	57.641	59.8519	61.1717	0.506124
426	2014	16.45	360987	13	19	25	113	308	465	579	12	18	23	104	285	435	539	1	1	2	9	23	30	40	5.969e+08	22.0927	0.299452	0.0385654	0.0575825	-0.0494659	0.0138161	0.357196	0.381703	0.618287	0.402081	-0.0763075	0.0239853	0.0521686	0.0239624	0.0240428	0	2.19722	33.33	0	30.5054	57.641	59.8519	61.3495	0.506124
426	2015	10.11	241337	13	19	27	115	311	469	583	12	18	25	106	288	439	543	1	1	2	9	23	30	40	1.194e+09	22.128	0.337222	-0.00721997	-0.0105969	-0.0115078	0.0285843	0.328913	0.378057	0.621934	-0.284352	0.0359286	0.0256666	0.0349864	0.0256415	0.0349614	1	2.19722	33.33	0	30.5054	57.641	60.4563	62.87	0.506124
426	2016	24.87	296976	13	19	27	116	312	472	584	12	18	25	107	289	442	544	1	1	2	9	23	30	40	1.869e+09	23.0018	0.501488	0.0128933	0.0235761	0.0201152	0.00011984	0.149466	0.372927	0.605962	0.0433839	1.39622	0.0901421	0.146578	0.0901404		0	2.19722	33.33	0	32.1072	50.8129	61.0018	70.6815	0.331488
426	2017	27.07	715122	13	19	27	116	312	472	584	12	18	25	107	289	442	544	1	1	2	9	23	30	40	1.869e+09	22.9566	0.423948	0.057982	0.108093	0.125053	0.00018832	0.356468	0.39017	0.587744	1.43897	-0.0441899	0.0759928		0.0752977		0	2.19722	33.33	0	29.7605	46.8742	56.3398	65.7215	0.323939
426	2018	19.19	696567	13	19	27	115	312	471	585	12	18	25	106	289	441	545	1	1	2	9	23	30	40	1.869e+09	22.9131	0.427777	-0.0186851	-0.0325423	0.128455	0.00995581	0.32038	0.392651	0.584279	0.155136	-0.0426371	0.0600836				1	2.19722	33.33	0	29.7605	46.7965	56.2621	65.8544	0.323939
426	2019	22.48	309558	13	19	27	116	312	471	585	12	18	25	107	289	441	545	1	1	2	9	23	30	40	1.837e+09	22.95	0.420149	0.0112292	0.0194915	0.0477492	0.00771043	0.314394	0.362969	0.616163	-0.641795	0.0375986	0.0226555		0.0224881		0	2.19722	33.33	0	30.2677	45.7265	55.3534	65.2719	0.262233
426	2020	8.08	283786	13	19	27	115	312	471	585	12	18	25	106	289	441	545	1	1	2	9	23	30	40	1.837e+09	22.9549	0.446472	-0.0197869	-0.0349187	0.0448075	0.00601245	0.370431	0.346571	0.632664	0.076175	0.00495754	0.0370457		0.0365982		1	2.19722	33.33	0	30.2677	45.7265	52.9574	60.144	0.262233
429	2010	15.28	351830	87	133	173	256	344	477	827	72	107	137	193	264	360	637	15	26	36	63	80	117	190	1.257e+09	23.0772	0.544009	0.0450921	0.0994696	0.0560771	0.00171411	0.359358	0.00562816	0.994372	0.069739	0.180735	0.109345	0.109345	0.109255	0.109255	0	2.3979	36.36	0	40.8307	43.4385	44.6933	45.8412	0.0381505
429	2011	16.27	310629	88	134	174	257	345	478	828	73	108	138	194	265	361	638	15	26	36	63	80	117	190	1.257e+09	23.1916	0.597053	0.0200523	0.0468563	0.0525577	0.0015019	0.344287	0.00450468	0.995495	0.0756553	0.121215	0.0786707	0.0786707	0.0786406	0.0786406	0	2.3979	36.36	0	40.8315	43.4393	45.3149	46.6362	0.0381497
429	2012	16.4	394874	82	146	166	258	351	490	866	66	115	130	196	267	368	681	16	31	36	62	84	122	185	1.257e+09	23.3	0.611355	0.0161227	0.0407748	0.0472213	0.00167676	0.624877	0.00345643	0.996544	0.0256707	0.114564	0.0961843	0.0961843	0.0956986	0.0956986	0	2.30259	40	1	40.8337	43.4416	45.4217	47.6931	0.0381476
429	2013	9.4	451089	82	146	166	258	351	490	867	66	115	130	196	267	368	682	16	31	36	62	84	122	185	1.257e+09	23.2644	0.601973	0.0077411	0.0196848	0.0596678	0.00219768	0.606322	0.00041959	0.99958	0.200584	-0.0349757	0.0334868	0.0334868	0.0334769	0.0334769	0	2.3979	36.36	0	40.8337	44.1097	46.1282	48.1215	0.0420789
429	2014	19.04	465682	82	146	166	258	351	491	868	66	115	130	196	267	369	683	16	31	36	62	84	122	185	1.257e+09	23.2501	0.530826	0.0284711	0.0657007	0.0772958	0.00188772	0.573522	0.00040365	0.999596	0.0960816	-0.0142558	0.0184738	0.0184738	0.0181457	0.0181457	0	2.3979	36.36	0	40.836	43.6622	45.6807	48.5181	0.0381455
429	2015	21.74	663920	82	146	166	258	351	491	868	66	115	130	196	267	369	683	16	31	36	62	84	122	185	1.257e+09	23.2171	0.493845	0.0438182	0.0899093	0.0823433	0.00397657	0.54437	0.00033859	0.999661	0.0621582	-0.032424	0.00776383	0.00776383	0.00776229	0.00776229	0	2.3979	36.36	0	40.836	43.9576	46.189	49.1209	0.0382955
429	2016	26.28	980378	82	146	166	258	351	491	868	66	115	130	196	267	369	683	16	31	36	62	84	122	185	2.091e+09	23.5004	0.449772	0.0832043	0.156608	0.119724	0.00253111	0.577748	0.00038191		0.827921	0.327449	0.0402492		0.040194		0	2.63906	35.71	0	24.5531	56.5385	63.9114	68.4688	0.908348
429	2017	25.64	950847	82	146	166	258	351	491	868	66	115	130	196	267	369	683	16	31	36	62	84	122	185	2.091e+09	23.528	0.427832	0.104935	0.186934	0.132842	0.00560678	0.514754	0.00042948		0.0934517	0.0280524	0.0266921		0.0266536		0	2.70805	33.33	0	24.5543	56.5398	63.9126	68.8342	0.908348
429	2018	25.66	983188	82	146	166	258	351	491	868	66	115	130	196	267	369	683	16	31	36	62	84	122	185	2.091e+09	23.5142	0.383508	0.115989	0.19521	0.117575	0.00558895	0.466378	0.00035218		0.0419671	-0.0137626	0.0511623		0.0373502		0	2.70805	33.33	0	24.5543	56.5398	63.9126	69.1685	0.908348
429	2019	26.63	1565777	82	146	166	259	352	492	869	66	115	130	197	268	370	684	16	31	36	62	84	122	185	2.091e+09	23.5954	0.420036	0.0853439	0.142838	0.112509	0.00709177	0.505003	0.00036176		-0.0499453	0.0846	0.050508		0.0492791		0	2.70805	33.33	0	24.5557	56.5412	63.914	70.3629	0.908265
429	2020	25.21	1093565	82	146	166	259	352	492	869	66	115	130	197	268	370	684	16	31	36	62	84	122	185	2.091e+09	23.7063	0.481871	0.0729167	0.133222	0.133487	0.00855289	0.58435	0.0153116		0.239512	0.117346	0.0373425		0.0373386		0	2.56495	38.46	0	24.5561	56.5416	63.9144	69.8347	0.908265
488	2010	53.37	6373953	22	41	62	91	176	251	412	16	33	47	68	119	179	314	6	8	15	23	57	72	98	2.062e+09	24.2808	0.564953	0.041133	0.0867851	0.0242417	0.0605118	0.367258	0.041607	0.957815	0.155764	0.243293	0.230661	0.230661	0.227555	0.227555	0	2.70805	33.33	1	18.9084	35.2693	37.7616	41.3566	0.751484
488	2011	18.92	5500966	22	41	62	91	176	255	420	16	33	47	68	119	183	321	6	8	15	23	57	72	99	2.062e+09	24.5438	0.671543	0.0145891	0.0389267	-0.00958701	0.0632563	0.498367	0.0332481	0.966307	0.0316435	0.300871	0.14482	0.14482	0.144093	0.141646	0	2.70805	33.33	1	18.8948	35.2127	37.4606	40.8279	0.752049
488	2012	18.72	5903670	23	38	62	91	175	252	414	18	30	46	69	119	182	315	5	8	16	22	56	70	99	2.062e+09	24.5887	0.699418	0.00100017	0.00318317	0.0410026	0.0754934	0.413854	0.0296801	0.969895	0.113492	0.045903	0.0621541	0.063285	0.0603726	0.0590002	0	2.70805	33.33	1	18.9011	35.2191	38.2173	40.7087	0.751767
488	2013	22.55	6788192	23	38	62	91	175	252	414	18	30	46	69	119	182	315	5	8	16	22	56	70	99	1.975e+09	24.5845	0.691966	0.014496	0.0476372	0.0236232	0.0652887	0.445724	0.0287324	0.970841	0.0317387	-0.00426478	0.0799272	0.0799272	0.0757087	0.0682115	0	2.48491	33.33	1	19.7328	34.5649	38.018	43.4227	0.529493
488	2014	19.99	5553920	23	38	62	91	175	255	419	18	30	46	69	119	185	320	5	8	16	22	56	70	99	1.936e+09	24.7632	0.747491	0.00868875	0.0312773	0.0173419	0.0614094	0.435478	0.0232147	0.976428	-0.0631331	0.195702	0.0650897	0.0650897	0.0645675	0.0629886	0	2.48491	33.33	1	18.1075	34.909	36.0441	38.0135	0.835631
488	2015	25.69	7071468	23	38	62	91	175	255	421	18	30	46	69	119	185	322	5	8	16	22	56	70	99	1.936e+09	25.0795	0.778623	0.0145111	0.0618807	-0.124694	0.0506824	0.310021	0.0187619	0.980978	0.0571136	0.372033	0.0654044	0.0654044	0.065019	0.065019	0	2.48491	33.33	1	15.1313	33.9184	37.5023	41.4201	0.996612
488	2016	26.11	7879243	23	38	62	91	175	255	426	18	30	46	69	119	185	326	5	8	16	22	56	70	100	1.936e+09	25.1335	0.725773	0.0252436	0.101578	0.0261656	0.0482961	0.350142	0.018727	0.981026	0.117581	0.0554587	0.0317791	0.0317791	0.0317217	0.0317088	0	2.30259	40	1	15.1313	37.0404	40.6317	42.8392	0.857192
488	2017	25.93	9202730	23	38	62	91	175	255	427	18	30	46	69	119	185	327	5	8	16	22	56	70	100	1.936e+09	25.3832	0.713381	0.040008	0.14228	0.000225	0.0347064	0.267242	0.0194956	0.980312	0.306002	0.283644	0.0273799	0.0466147	0.0273536		0	2.30259	40	0	15.1313	40.5197	43.2046	44.9918	0.849401
488	2018	23.99	8458590	23	38	62	91	175	255	428	18	30	46	69	119	185	328	5	8	16	22	56	70	100	2.905e+09	25.3803	0.754349	0.0243168	0.0913598	0.133876	0.0323256	0.265043	0.0184142	0.981529	-0.0202459	-0.00290046	0.0341652		0.0341586		0	2.3979	36.36	0	15.2911	40.679	43.3938	45.5801	0.840477
488	2019	19.85	9382702	23	38	62	91	175	255	428	18	30	46	69	119	185	328	5	8	16	22	56	70	100	2.905e+09	25.3078	0.731114	0.0172503	0.0671614	0.124876	0.025777	0.351575	0.0181817	0.981757	0.0526282	-0.0698814	0.0105602		0.00925738		0	2.07944	37.5	0	15.3341	40.7178	43.2548	45.3499	0.837802
488	2020	19.55	10307373	23	38	62	91	175	255	428	18	30	46	69	119	185	328	5	8	16	22	56	70	100	2.984e+09	25.2404	0.718262	0.0201147	0.073119	0.122957	0.0216754	0.411155	0.0193788	0.980262	0.0112216	-0.0651646	0.00259499	0.00520887	0.00124825	0.00164133	0	2.19722	33.33	0	15.3248	40.0379	43.2004	46.4245	0.816393
498	2013	73.18	2286896	33	54	82	186	442	839	1239	21	38	59	140	346	653	964	12	16	23	46	96	186	275	1.120e+09	22.9661	0.755201	0.0286652	0.120901	0.0781726	0.227713	0.0492711	0.00255863	0.997441	0.092598	0.0650542	0.0131182	0.0131182	0.0128728	0.0128728	0	2.07944	37.5	0	60.6567	70.7356	73.0239	76.5847	0.127354
498	2014	17.07	2331138	33	55	83	187	444	841	1242	21	39	60	141	347	654	966	12	16	23	46	97	187	276	1.120e+09	23.0285	0.735114	0.0320769	0.125715	0.0314047	0.274655	0.0417093	0.00295687	0.997043	-0.0445578	0.0643298	0.00483971	0.00483971	0.00287282	0.00287282	0	1.94591	42.86	0	60.6567	71.0598	74.6386	76.9992	0.127354
498	2015	71.74	2057398	33	55	83	187	444	844	1246	21	39	60	141	347	656	969	12	16	23	46	97	188	277	1.120e+09	23.0666	0.708156	0.036953	0.132628	0.0799381	0.345933	0.0399211	0.0026775	0.997323	0.0842479	0.03888	0.00551062	0.00551062	0.00522328	0.00522328	0	2.07944	37.5	0	60.6567	69.3097	70.016	71.2198	0.127354
498	2016	55.37	2190594	33	55	83	188	446	846	1252	21	39	60	142	349	658	972	12	16	23	46	97	188	280	1.120e+09	23.4342	0.769289	0.0338555	0.132392	0.0541276	0.23783	0.0365248	0.00283834		0.0982601	0.444252	0.00784538		0.00776883		0	2.19722	33.33	0	60.6567	69.3706	70.4206	72.4481	0.127354
498	2017	21.91	4129431	33	55	83	188	446	849	1257	21	39	60	142	349	661	976	12	16	23	46	97	188	281	1.120e+09	23.5927	0.769372	0.0353762	0.153365	0.0131866	0.274534	0.0364927	0.00213718		0.520037	0.171747	0.0154083		0.0131264		0	2.19722	33.33	0	60.6567	68.3816	69.8271	71.7876	0.094551
498	2018	21.91	5127802	33	55	83	188	446	850	1258	21	39	60	142	349	662	977	12	16	23	46	97	188	281	1.120e+09	23.8968	0.733793	0.0326169	0.129895	0.0347447	0.195241	0.0271103	0.00232774		0.192467	0.355411	0.0289949		0.0280716		0	1.94591	42.86	0	60.6567	68.3816	69.174	69.8562	0.0822558
498	2019	20.7	6918662	33	55	83	187	446	850	1258	21	39	60	142	349	662	977	12	16	23	45	97	188	281	1.120e+09	24.1909	0.742626	0.0292859	0.112144	0.00149181	0.174046	0.0283334	0.00167266		0.575019	0.34195	0.0175022	0.0258734	0.0171871		0	2.07944	37.5	0	60.6567	68.3816	68.7914	69.5994	0.0822558
498	2020	24.67	11840133	36	62	81	173	403	805	1241	24	43	58	128	313	632	967	12	19	23	45	90	173	274	2.148e+09	24.7321	0.765899	0.0338644	0.139553	0.0176919	0.112178	0.0420935	0.00331853	0.995159	0.480508	0.717992	0.0147029	0.045896	0.01464		0	2.07944	37.5	0	46.2874	65.1093	73.6517	77.5995	0.27828
505	2014	-6.45	85984	35	75	121	229	284	346	405	34	74	120	227	250	301	348	1	1	1	2	34	45	57	4.267e+08	21.2213	0.988419	-0.125387	-2.45887	-0.148095	0.0075228	0.265518	0.0186338	0.981366	0.0603436	0.329416	0.0672633	0.0672633	0.0652383	0.0652383	1	2.19722	33.33	1	26.3575	29.9028	30.792	32.7452	0.0769408
505	2017	24.41	2286758	37	77	123	231	286	348	407	36	76	122	229	252	303	350	1	1	1	2	34	45	57	6.858e+08	22.5287	0.572467	0.0558919	0.156831	-0.226804	0.0123578	0.219225	0.0655736	0.902959	7.16975	3.39012	0.0306723	0.178294	-0.00089346	0.277796	0	1.94591	42.86	0	42.0594	52.4619	59.0891	60.6394	0.168183
505	2018	25.08	2294478	37	77	123	231	286	348	407	36	76	122	229	252	303	350	1	1	1	2	34	45	57	6.858e+08	22.316	0.422619	0.0383882	0.0776272	0.172898	0.0198846	0.258646	0.0779685	0.883108	-0.0642256	-0.191575	0.00963566		0.00879687		0	2.19722	33.33	0	42.0594	52.4619	58.8742	60.5277	0.168183
505	2019	24.22	2535908	37	77	123	231	286	348	407	36	76	122	229	252	303	350	1	1	1	2	34	45	57	6.858e+08	22.3779	0.428227	0.0352051	0.0612807	0.0568441	0.0154349	0.231388	0.0703788	0.893035	0.00420592	0.0638821	0.014809		0.00414506		0	2.19722	33.33	0	42.0594	52.1068	56.6826	58.4717	0.168183
505	2020	25.07	3112764	37	77	123	231	286	348	407	36	76	122	229	252	303	350	1	1	1	2	34	45	57	7.270e+08	22.4629	0.455856	0.0401261	0.0719917	-0.0432869	0.0161962	0.198603	0.0621787	0.904217	0.174921	0.0887429	0.00714768		0.00690555		0	2.19722	33.33	0	39.678	52.0132	53.7497	54.9982	0.168183
506	2010	31.62	358745	37	62	81	168	385	779	1204	24	43	58	123	296	611	937	13	19	23	45	89	168	267	7.742e+08	22.4279	0.822343	0.0628523	0.338766	0.0502554	0.0126286	0.00983782	0	1	0.187976	0.568134	0.00462152	0.00462152	-0.00117517	-0.00117517	0	2.19722	33.33	0	47.091	67.4995	68.2247	69.42	0.425152
506	2011	29.85	448969	37	62	81	168	387	783	1209	24	43	58	123	298	614	941	13	19	23	45	89	169	268	7.742e+08	22.5143	0.786778	0.0387643	0.197568	-0.118666	0.0218586	0.0199168	0.0323908	0.967609	0.109026	0.0903144	0.00120116	0.0138063	0.00120092	0.0138061	0	2.19722	33.33	0	47.1704	67.5789	68.3087	69.5655	0.424448
506	2012	26.94	331498	37	62	81	170	392	789	1219	24	43	58	125	303	620	950	13	19	23	45	89	169	269	7.742e+08	22.3618	0.692001	0.0553173	0.215239	0.0409845	0.00602806	0.0133833	0.0429361	0.957064	-0.193252	-0.14144	0.00345627	0.00345627	0.00345626	-0.0364363	0	2.19722	33.33	0	47.1704	66.9072	67.8201	69.1247	0.403633
506	2013	23.95	265904	37	62	81	170	390	788	1220	24	43	58	125	301	619	951	13	19	23	45	89	169	269	9.290e+08	21.9424	0.450567	0.0410936	0.101776	-0.0101046	0.00474	0.0858964	0.11216	0.88784	-0.152642	-0.34257	0.00268574	0.0169044	0.00251071	-0.0413745	0	2.07944	37.5	0	29.9241	52.1085	56.4787	60.7715	0.576336
506	2014	1.38	132085	37	63	82	171	393	791	1224	24	44	59	126	304	621	954	13	19	23	45	89	170	270	9.290e+08	21.8768	0.515011	-0.0854661	-0.164907	-0.0565078	0.00730208	0.100979	0.107408	0.892592	-0.606308	-0.0634855	0.0329392	0.0329392	0.0329249	-0.0518783	1	2.07944	37.5	0	29.9241	47.6569	48.4317	49.766	0.576336
506	2015	23.87	407886	37	63	82	171	393	792	1228	24	44	59	126	304	622	957	13	19	23	45	89	170	271	9.290e+08	21.8989	0.524292	0.00181218	0.00377304	-0.031283	0.00941014	0.113545	0.100215	0.899785	2.88578	0.0223561	0.0388756	0.0388756	0.0388756	-0.00845067	0	2.19722	33.33	0	25.0803	47.9557	49.2501	51.782	0.880747
506	2016	23.68	261251	37	63	82	172	395	794	1233	24	44	59	127	306	624	960	13	19	23	45	89	170	273	9.290e+08	21.8954	0.511496	0.00305601	0.00633902	-0.0838218	0.00242462	0.139107	0.109479		-0.414817	-0.00352975	0.0536102		0.0536071		0	2.19722	33.33	0	25.0803	48.0225	49.364	52.3354	0.880747
506	2017	0.67	283414	37	63	82	172	395	797	1238	24	44	59	127	306	627	964	13	19	23	45	89	170	274	9.290e+08	21.6583	0.57663	-0.16461	-0.358018	0.043465	0.00367708	0.222216	0.0982133		-0.0530095	-0.211072	0.0525882		0.052551		1	2.19722	33.33	0	25.0803	37.1604	45.9623	53.5764	0.282701
506	2018	5.74	161719	37	61	87	166	368	765	1213	25	41	63	121	287	599	945	12	20	24	45	81	166	268	9.290e+08	21.6526	0.559942	0.0117535	0.0272267	0.113766	0.00177884	0.223739	0.0887691		-0.354477	-0.00573793	0.0553271		0.055192		0	2.19722	33.33	0	25.0803	37.0802	40.0138	42.6924	0.282701
506	2019	1.07	176905	37	61	87	166	368	765	1213	25	41	63	121	287	599	945	12	20	24	45	81	166	268	9.290e+08	21.6872	0.582766	-0.012471	-0.0291074	0.0556485	0.00425058	0.20376	0.079796		0.0381257	0.0351884	0.0316207		0.0316195		1	1.94591	42.86	0	25.0803	37.0802	42.6285	44.419	0.282701
506	2020	-1.21	160437	37	61	87	166	370	766	1216	25	41	63	121	288	600	947	12	20	24	45	82	166	269	9.290e+08	21.5662	0.753075	-0.196465	-0.582595	0.0573491	0.00084896	0.202784	0.0642487		-0.175273	-0.113946	0.031615		0.0315189		1	2.07944	37.5	0	25.0803	37.0802	42.9536	48.3474	0.282701
507	2010	21.59	120825	13	40	87	220	324	411	669	12	33	75	175	251	311	498	1	7	12	45	73	100	171	3.450e+08	21.3206	0.218068	0.11858	0.1567	0.0194042	0.0210813	0.0416619	0.027606	0.969289	-0.0962615	0.0535202	0.106397	0.206904	0.105797	0.0998739	0	2.3979	36.36	0	16.3967	27.6546	31.825	35.8783	0.413787
507	2011	22.11	157298	13	40	87	221	325	412	670	12	33	75	176	252	312	499	1	7	12	45	73	100	171	3.450e+08	21.9517	0.476831	0.112629	0.183727	0.0709853	0.0277854	0.238564	0.0552634	0.943085	0.223186	0.879655	0.188832	0.405829	0.188161	0.39664	0	2.30259	40	0	16.3967	25.4771	28.6852	31.8807	0.413787
507	2012	22.02	236990	13	41	88	222	326	413	671	12	34	76	177	253	313	500	1	7	12	45	73	100	171	6.210e+08	21.9869	0.4375	0.0436769	0.0804095	0.00026934	0.0303308	0.263375	0.0512703	0.947135	0.44102	0.0358669	0.0539805	0.0539805	0.0533567	0.0533567	0	2.19722	44.44	0	25.0562	28.0894	29.2805	31.5296	0.0916212
507	2013	17.61	511562	13	41	88	222	326	413	672	12	34	76	177	253	313	501	1	7	12	45	73	100	171	7.895e+08	22.0922	0.354787	0.0243969	0.0402569	0.00326648	0.030719	0.226305	0.0570838	0.940117	0.973029	0.111023	0.0376261	0.0425987	0.0322978	0.0372704	0	2.07944	50	0	25.6196	28.0053	29.0621	30.8266	0.0704776
507	2014	17.31	752975	13	41	88	222	326	414	673	12	34	76	177	253	314	502	1	7	12	45	73	100	171	7.895e+08	22.4023	0.50672	0.00364369	0.00653504	0.0381838	0.0461985	0.329689	0.045438	0.952509	0.656754	0.363542	0.0817347	0.161512	0.0783957	0.158173	0	2.07944	37.5	0	25.8282	28.0645	28.802	30.0906	0.0699086
507	2015	16.56	645444	13	41	88	222	326	414	673	12	34	76	177	253	314	502	1	7	12	45	73	100	171	7.895e+08	22.4234	0.488875	0.014869	0.0296021	0.0377288	0.0508724	0.395245	0.0482686	0.949721	-0.0544065	0.0213042	0.0702956	0.0702956	0.0698703	0.0698703	0	2.07944	37.5	0	25.8282	28.188	28.9677	30.4375	0.0699086
507	2016	16.92	590806	13	41	88	222	326	414	673	12	34	76	177	253	314	502	1	7	12	45	73	100	171	7.895e+08	22.4674	0.490038	0.0214771	0.0420682	0.0488306	0.0564349	0.442987	0.0374694	0.9564	-0.109526	0.0450388	0.0502542	0.0716032	0.0502124	0.0668464	0	2.19722	33.33	0	25.8282	28.495	29.786	31.7528	0.0699086
507	2017	17.44	526640	13	41	88	222	326	414	673	12	34	76	177	253	314	502	1	7	12	45	73	100	171	7.895e+08	22.5008	0.477613	0.0285096	0.0552214	0.061915	0.0600343	0.428343	0.0380054	0.956065	0.0330407	0.0339424	0.0298815	0.029936	0.0298009		0	2.07944	37.5	0	25.8282	28.5457	29.8741	31.6059	0.0699086
507	2018	19.21	885986	13	41	88	222	326	414	673	12	34	76	177	253	314	502	1	7	12	45	73	100	171	7.895e+08	22.6459	0.522906	0.0302665	0.0607638	0.0553634	0.0628795	0.383192	0.0317223	0.963149	0.405413	0.156119	0.0579623		0.0561562		0	2.07944	37.5	0	25.8282	28.5457	29.7335	31.6788	0.0699086
507	2019	18.53	1215820	13	41	88	222	326	415	674	12	34	76	177	253	315	503	1	7	12	45	73	100	171	9.304e+08	22.948	0.38872	0.0307103	0.0554092	0.033013	0.0486282	0.318891	0.0229681	0.97313	0.270311	0.352733	0.081131	0.0945199	0.0800352	0.0931542	0	2.07944	37.5	0	29.6367	37.0592	40.3487	42.6796	0.15027
507	2020	20.02	1284206	13	41	88	222	326	415	674	12	34	76	177	253	315	503	1	7	12	45	73	100	171	9.304e+08	23.325	0.56503	0.0252893	0.0499096	0.0228679	0.0426247	0.365717	0.0679122	0.87993	0.0642708	0.45794	0.045027	0.24582	0.0450036		0	2.07944	37.5	0	29.6367	37.0592	40.5797	42.9862	0.15027
510	2010	11.75	917595	158	221	381	808	1187	1620	2085	133	181	304	689	1010	1415	1838	25	40	77	119	177	205	247	6.092e+08	21.6068	0.513404	0.0318187	0.0713658	0.173819	0.00238335	0.4924	0.0361142	0.963886	0.183283	-0.138119	0.0255022	0.0255022	0.0252545	-0.0436214	0	2.19722	33.33	0	5.144	10.7444	13.5073	16.5306	0.6879
510	2011	3.63	826570	158	221	381	808	1187	1620	2085	133	181	304	689	1010	1415	1838	25	40	77	119	177	205	247	6.092e+08	21.5794	0.524906	-0.0485498	-0.100951	-0.00251574	0.00130105	0.589825	0.0432803	0.955914	-0.0427046	-0.0269714	0.0786484	0.0786484	0.0783079	0.0783079	1	2.19722	33.33	0	5.144	10.7444	12.9489	14.4589	0.6879
510	2012	9.27	732625	158	221	381	808	1187	1620	2085	133	181	304	689	1010	1415	1838	25	40	77	119	177	205	247	6.092e+08	21.5567	0.509003	0.00185717	0.00384543	0.0394447	0.00136913	0.595248	0.0335882	0.965587	-0.160208	-0.022432	0.0813746	0.0813746	0.0292621	0.0292621	0	2.19722	33.33	0	5.144	10.7444	12.9489	15.0268	0.6879
510	2013	0.9	698082	158	221	381	808	1188	1621	2086	133	181	304	689	1011	1416	1839	25	40	77	119	177	205	247	6.092e+08	21.3342	0.48871	-0.0922694	-0.184532	0.0658564	0.00324591	0.681309	0.0395546	0.960445	-0.0769226	-0.19951	0.0317422	0.0317422	0.0316938	0.0316938	1	2.19722	33.33	0	5.144	10.7444	13.0802	14.544	0.6879
510	2014	1.91	718670	158	221	381	809	1189	1622	2087	133	181	304	689	1011	1416	1839	25	40	77	120	178	206	248	6.092e+08	21.3131	0.559173	-0.0802316	-0.168402	0.0697369	0.0125442	0.626613	0.0392699	0.96073	0.0232599	-0.0208303	0.0272376	0.0272376	0.0232049	0.0232049	1	2.07944	37.5	0	4.1591	9.7595	12.0953	13.4757	0.850774
510	2016	10.62	490594	158	221	396	815	1195	1626	2086	133	182	317	694	1017	1420	1838	25	39	79	121	178	206	248	6.092e+08	21.0022	0.35885	0.0379305	0.0661125	0.196997	0.00455494	0.715003	0.0472978		-0.0530434	-0.143156	0.0523438		0.0499318		0	2.19722	33.33	1	10	18.5386	22.1571	27.431	0.5
510	2017	9.95	535999	158	221	396	815	1195	1626	2086	133	182	317	694	1017	1420	1838	25	39	79	121	178	206	248	6.092e+08	21.1292	0.416092	0.0299652	0.0490659	0.0301348	0.00395192	0.601691	0.0406101		0.12645	0.135483	0.0592678	0.0606704	0.0563927		0	2.19722	33.33	1	13.0549	26.5935	30.697	36.1943	0.76599
510	2018	12.54	629470	158	222	398	817	1195	1628	2088	133	183	319	695	1017	1422	1840	25	39	79	122	178	206	248	6.092e+08	21.1183	0.35626	0.0689162	0.112303	0.140468	0.00433366	0.577408	0.0431069		0.197461	-0.0108626	0.0440165		0.0434991		0	2.19722	33.33	1	13.0549	26.6493	29.9914	33.2073	0.770297
510	2019	10.88	765990	158	221	396	815	1195	1626	2086	133	182	317	694	1017	1420	1838	25	39	79	121	178	206	248	6.092e+08	21.1998	0.347894	0.0418293	0.0645421	0.0425842	0.00303824	0.500162	0.0380341		0.120651	0.084898	0.0779971		0.0673757		0	2.07944	37.5	0	13.0549	24.6499	28.7112	31.8355	0.617132
510	2020	16.44	662151	158	222	397	816	1195	1627	2088	133	183	318	694	1017	1421	1840	25	39	79	122	178	206	248	6.092e+08	21.3201	0.39717	0.04402	0.0703208	0.107514	0.0108722	0.513635	0.032148		-0.0483394	0.127858	0.0726239	0.0866805	0.0724236		0	2.07944	37.5	0	10.0549	21.6499	25.7112	33.158	0.801218
513	2010	25.45	790922	17	41	84	218	316	408	662	16	34	73	177	245	310	491	1	7	11	41	71	98	171	2.957e+08	22.0213	0.279313	0.133353	0.186033	0.172938	0.119816	0.219537	0.0447222	0.92714	0.0504158	0.172071	0.107847	0.107847	0.105387	0.105387	0	2.19722	33.33	1	26.2105	45.6023	50.9913	60.7058	0.590493
513	2011	27.51	938955	17	41	84	219	317	409	663	16	34	73	178	246	311	492	1	7	11	41	71	98	171	2.957e+08	22.25	0.345714	0.0938422	0.137255	0.15386	0.122128	0.23693	0.0370169	0.940597	0.159971	0.256941	0.0952566	0.0952566	0.095078	0.095078	0	2.19722	33.33	1	26.2105	45.2566	51.0401	60.8405	0.593577
513	2012	27.79	1303928	18	42	85	220	318	410	664	17	35	74	179	247	312	493	1	7	11	41	71	98	171	2.957e+08	22.452	0.435524	0.0928473	0.153502	0.10543	0.13739	0.200095	0.0364108	0.945299	0.246801	0.223955	0.165613	0.165613	0.165539	0.165539	0	2.19722	33.33	1	26.2105	46.9827	53.7225	63.5077	0.653595
513	2013	28.24	1530547	18	42	85	220	318	410	665	17	35	74	179	247	312	494	1	7	11	41	71	98	171	2.957e+08	22.6052	0.451033	0.0859011	0.154463	0.0670098	0.160425	0.301083	0.0341938	0.950113	0.171206	0.165476	0.163302	0.163302	0.163269	0.163269	0	2.3979	45.45	0	26.2105	46.9827	53.5941	62.4524	0.653595
513	2014	24.17	1719002	18	42	85	220	318	411	666	17	35	74	179	247	313	495	1	7	11	41	71	98	171	2.957e+08	22.7115	0.440964	0.0798382	0.144042	0.0982381	0.146919	0.403085	0.0353676	0.950522	0.200394	0.112184	0.101358	0.101358	0.100927	0.100927	0	2.3979	45.45	0	37.8709	66.1304	70.1199	76.6506	0.692089
513	2015	28.39	2307669	18	42	85	220	318	411	666	17	35	74	179	247	313	495	1	7	11	41	71	98	171	3.969e+08	22.8124	0.404534	0.0857682	0.148345	0.11486	0.155505	0.411483	0.0321229	0.955121	0.194127	0.106117	0.0653375	0.0653375	0.0643795	0.0643795	0	2.3979	45.45	0	36.6823	64.0553	67.446	71.9096	0.692089
513	2016	28.27	2221275	22	34	48	166	280	404	556	19	29	41	145	220	299	396	3	5	7	21	60	105	160	4.257e+08	23.0774	0.325153	0.0892056	0.1393	0.121491	0.139076	0.317304	0.0283879	0.961826	0.155767	0.303524	0.0456153		0.045115		0	2.3979	45.45	0	34.1973	61.3655	65.4606	71.2256	0.692089
513	2017	35.37	2525407	22	34	48	166	280	404	556	19	29	41	145	220	299	396	3	5	7	21	60	105	160	5.532e+08	23.4894	0.293382	0.33963	0.489409	0.0827707	0.0853438	0.208911	0.0165938	0.976925	0.114901	0.509862	0.0279366		0.0276957		0	2.30259	50	0	34.2026	60.3879	64.0391	68.0915	0.692281
513	2018	32.03	2304532	22	34	48	166	280	404	556	19	29	41	145	220	299	396	3	5	7	21	60	105	160	7.191e+08	23.5819	0.326166	0.0708992	0.102832	0.0726958	0.0792384	0.184522	0.014004	0.980087	0.0386459	0.096845	0.0298453		0.029817		0	2.30259	50	0	34.208	59.742	63.2936	67.6892	0.692329
513	2019	34.15	3214116	22	34	48	166	280	405	557	19	29	41	145	220	300	397	3	5	7	21	60	105	160	9.348e+08	23.6123	0.317149	0.0825428	0.121671	0.0983043	0.0819093	0.175791	0.01277	0.981498	0.0591424	0.0309173	0.0228244		0.0227178		0	2.30259	50	0	34.2049	61.2574	65.1698	70.6675	0.692377
513	2020	34.71	3680923	22	34	48	166	280	405	557	19	29	41	145	220	300	397	3	5	7	21	60	105	160	9.448e+08	23.7481	0.337565	0.110525	0.164484	0.104938	0.0846566	0.160415	0.0114823	0.983513	0.121018	0.145432	0.0359902		0.0357057		0	2.3979	45.45	0	33.8407	60.133	63.746	68.1345	0.692377
514	2010	27.18	252681	125	214	286	607	1093	1454	1904	111	191	257	545	992	1317	1720	14	23	29	62	101	137	184	6.973e+08	22.2505	0.467011	0.0404919	0.0701333	-0.0305642	0.0161865	0.201994	0.117591	0.882409	0.7225	0.319239	0.00199705	0.00199705	0.00198316	0.00198316	0	1.94591	57.14	0	63.8437	66.9215	67.5942	68.7092	0.034956
514	2011	25.66	304537	125	214	286	607	1093	1454	1904	111	191	257	545	992	1317	1720	14	23	29	62	101	137	184	6.973e+08	22.3822	0.456428	0.0455574	0.0845804	-0.13331	0.056369	0.169843	0.0974421	0.902558	0.151264	0.140795	0.00479773	0.00479773	0.00478426	-0.014002	0	1.94591	57.14	0	63.8437	67.0428	67.813	69.0267	0.034956
514	2012	-4.9	192998	125	214	286	607	1093	1455	1905	111	191	257	545	992	1318	1721	14	23	29	62	101	137	184	7.671e+08	22.6352	0.551443	0.00492009	0.0100392	-0.0775968	0.0170801	0.181456	0.0720608	0.927939	-0.324502	0.287953	0.00300322	0.00300322	0.00300322	0.00300322	0	1.94591	57.14	0	63.8265	66.6318	67.2434	68.3152	0.0349654
514	2013	21.65	316625	125	214	286	607	1094	1457	1907	111	191	257	545	993	1320	1723	14	23	29	62	101	137	184	8.438e+08	22.759	0.589756	0.0126669	0.0295805	0.0286397	0.0122983	0.208279	0.0596657	0.940334	0.51859	0.131767	0.00019254	0.00019254	0.00019227	0.00019227	0	1.94591	57.14	0	63.5776	64.1771	64.5666	65.1871	0.00561974
514	2014	23.69	520576	125	214	286	607	1094	1461	1912	111	191	257	545	993	1323	1726	14	23	29	62	101	138	186	8.438e+08	22.776	0.565628	0.0139552	0.0330371	-0.0261992	0.00925452	0.200769	0.0547097	0.94529	1.10787	0.0171112	0.00024247	0.00024247	0.00023645	0.00023645	0	1.94591	57.14	0	63.0917	63.804	64.2809	65.201	0.00566302
514	2015	-7.93	448582	125	214	286	607	1095	1462	1914	111	191	257	545	994	1324	1728	14	23	29	62	101	138	186	8.438e+08	22.7191	0.547649	-0.01329	-0.0299927	0.00634125	0.00334685	0.210643	0.0537462	0.946254	-0.406762	-0.0553131	0.00022951	0.00022951	0.00022945	0.00022945	1	1.60944	40	0	63.1865	64.2531	65.017	66.7257	0.00937814
514	2016	20.83	238820	125	214	286	607	1095	1462	1916	111	191	257	545	994	1324	1730	14	23	29	62	101	138	186	8.438e+08	22.6076	0.489082	0.011101	0.0231268	0.0330084	0.00104751	0.114431	0.0553054	0.944695	-0.409003	-0.105479	0.00010244	0.00010244	9.439e-05	-0.0236448	0	1.94591	57.14	0	63.1865	64.24	65.2566	67.3763	0.00837421
514	2017	29.26	375299	125	214	286	607	1095	1462	1916	111	191	257	545	994	1324	1730	14	23	29	62	101	138	186	8.438e+08	22.5649	0.451933	0.0152827	0.0288846	0.0955586	0.00150279	0.114919	0.051859		0.524779	-0.0417631	0.00012326		0.00012247		0	1.94591	57.14	0	63.1865	63.7959	64.1073	64.7593	0.00608151
514	2018	10.6	199022	132	213	294	616	1098	1466	1915	117	190	264	552	996	1326	1731	15	23	30	64	102	140	184	8.438e+08	22.6059	0.472779	0.00675592	0.0125708	0.080573	0.0017362	0.106195	0.0452978		-0.481157	0.0418012	0.00180469				0	1.94591	57.14	0	63.1865	64.9663	65.4282	66.1182	0.01768
514	2019	31.93	249886	132	213	294	616	1098	1467	1915	117	190	264	552	996	1327	1731	15	23	30	64	102	140	184	8.438e+08	22.5953	0.425527	0.0415751	0.075492	0.0249626	0.00187925	0.103361	0.0413652		0.602988	-0.0105248	0.00039975		0.00034532		0	1.94591	57.14	0	63.1865	64.1528	64.6346	65.4582	0.0105106
514	2020	23.76	184923	132	213	294	616	1098	1467	1915	117	190	264	552	996	1327	1731	15	23	30	64	102	140	184	8.438e+08	22.757	0.498147	0.0191153	0.0357139	-0.185191	0.00148598	0.0845286	0.0314657		-0.279162	0.175435	0.00052855		0.0005166		0	1.94591	57.14	0	63.1865	64.099	64.6058	65.4752	0.00965959
517	2010	33.16	381302	475	740	991	2089	3446	5091	6262	475	740	973	1768	2615	3625	4526	0	0	18	321	831	1466	1736	1.061e+09	22.6947	0.734616	0.0404358	0.138339	-0.277823	9.602e-05	0.00113734	0	1	-0.37238	0.43188	0.00081296	0.00081296	0.00081296	0.00081296	0	2.19722	33.33	0	78.017	84.9505	85.5164	86.3702	0.0768935
517	2011	29.83	523894	475	740	991	2092	3451	5103	6280	475	740	973	1770	2617	3633	4539	0	0	18	322	834	1470	1741	1.061e+09	23.0579	0.776253	0.0462402	0.192007	-0.0513807	0.00194073	0.00093838	0.00010805	0.999892	0.30199	0.438014	0.0006618	0.0006618	-0.0164765	-0.0164765	0	2.19722	33.33	1	78.017	84.9505	85.7329	86.7594	0.0768935
517	2012	26.81	595619	475	740	991	2093	3456	5113	6295	475	740	973	1770	2620	3640	4548	0	0	18	323	836	1473	1747	1.061e+09	23.0962	0.73887	0.040302	0.165991	0.268394	0.00143269	0.00096857	0.00012375	0.999144	0.263393	0.0390241	0.00020224	0.00211787	0.00020215	-0.0273229	0	2.19722	33.33	1	78.017	84.9505	85.5935	86.688	0.0768935
517	2013	32.1	1632332	475	740	992	2095	3461	5121	6304	475	740	974	1771	2623	3645	4554	0	0	18	324	838	1476	1750	1.061e+09	22.8305	0.604261	0.0478418	0.149719	0.1685	0.00181347	0.00108508	0.00019411	0.998851	1.25765	-0.23336	0.00093399	0.00093399	0.00093399	0.00093399	0	2.19722	33.33	1	78.017	84.9505	85.5628	86.3479	0.0768935
517	2014	26.02	1327291	475	740	992	2095	3467	5136	6326	475	740	974	1771	2626	3655	4570	0	0	18	324	841	1481	1756	1.061e+09	22.5155	0.387116	0.0434709	0.0891975	-0.106587	0.00424459	0.0012005	0.00019411	0.998497	-0.254577	-0.27016	0.0005851	0.0005851	0.0005851	-0.0121409	0	2.19722	33.33	0	78.017	84.9505	85.9672	87.0915	0.0768935
517	2015	60.55	409869	475	740	992	2095	3470	5145	6339	475	740	974	1771	2628	3663	4582	0	0	18	324	842	1482	1757	3.184e+09	22.7945	0.543365	0.0148182	0.0282826	0.0832303	0.00635554	0.00070294	0.00011366	0.998896	-0.675024	0.321771	0.00019946	0.00019946	0.00010025	0.00010025	0	2.19722	33.33	0	47.9264	77.6068	83.0643	84.1756	0.491497
517	2016	25.87	578808	475	740	992	2095	3472	5152	6364	475	740	974	1771	2629	3667	4601	0	0	18	324	843	1485	1763	1.061e+09	23.1308	0.668969	0.0156433	0.0408047	0.016345	0.00487427	0.00045521	6.597e-05	0.999227	0.536415	0.39977	0.00032085		0.00032079		0	2.19722	33.33	0	47.9264	77.6068	82.9989	83.9261	0.491497
517	2017	26.3	1514849	528	774	1010	2178	3530	5197	6394	528	772	984	1820	2648	3695	4624	0	2	26	358	882	1502	1770	1.061e+09	23.3031	0.678841	0.0445682	0.136851	-0.0198387	0.00302474	0.00050212	0.0001074	0.999297	1.46823	0.188046	0.00046148	0.0124138	0.00040046	0.00894273	0	2.07944	37.5	0	47.9264	77.6068	83.061	84.0802	0.491497
517	2018	29.85	1445282	528	774	1010	2178	3531	5200	6399	528	772	984	1820	2649	3698	4629	0	2	26	358	882	1502	1770	1.061e+09	23.9144	0.803889	0.029226	0.121725	-0.111687	0.00276752	0.00041914	9.507e-05	0.999582	-0.0695195	0.842781	0.00086585		0.00081374		0	2.07944	37.5	0	47.9264	77.6068	82.9989	83.8404	0.491497
517	2019	35.18	1947211	528	774	1010	2178	3531	5200	6399	528	772	984	1820	2649	3698	4629	0	2	26	358	882	1502	1770	3.184e+09	24.4125	0.831331	0.0545924	0.304914	0.0116911	0.00190358	0.0006041	0.00015162	0.999652	0.679175	0.645538	0.00024718	0.00153672	0.00020596		0	2.07944	37.5	0	47.9264	82.7469	83.2596	84.0433	0.619272
517	2020	35.15	3161459	528	774	1010	2178	3531	5200	6399	528	772	984	1820	2649	3698	4629	0	2	26	358	882	1502	1770	3.184e+09	24.9394	0.844589	0.0329879	0.205746	-0.158309	0.00300816	0.00033301	0.0001134	0.999771	0.677686	0.693663	0.00022874		0.0002243		0	2.19722	33.33	0	47.9264	81.7576	83.3845	84.7017	0.598659
518	2010	8.46	66623	303	462	634	1149	1710	2314	3221	269	400	539	958	1468	2056	2951	34	62	95	191	242	258	270	1.030e+09	20.6846	0.0855663	0.010844	0.0116793	0.227039	0.0870059	0.261255	0.175572	0.824427	0.0736224	0.278132	0.0149132	0.0563009	-0.0126846	0.0269033	0	1.79176	33.33	1	5.8281	9.7482	10.1959	11.0161	0.529745
518	2011	17.83	79959	314	476	650	1170	1735	2343	3250	278	412	551	974	1486	2077	2972	36	64	99	196	249	266	278	1.030e+09	20.6927	0.055853	0.00253804	0.00273098	0.0206901	0.084866	0.231672	0.177704	0.815765	0.171684	0.00820566	0.041307	0.120072	0.0395087	0.0677565	0	1.79176	33.33	1	3.8852	8.9664	9.4983	10.3644	0.807754
518	2012	20.03	81073	325	490	669	1184	1740	2350	3245	286	422	564	984	1485	2076	2959	39	68	105	200	255	274	286	1.030e+09	20.6321	0.0904971	0.0153818	0.0165868	0.0597725	0.103239	0.244936	0.177109	0.815951	0.0750586	-0.0588523	0.0643317	0.0643317	0.0641807	0.0641807	0	1.60944	40	1	3.8852	8.8795	9.9088	10.9042	0.79466
518	2013	-0.22	62842	329	498	684	1202	1759	2370	3265	289	429	578	1001	1503	2095	2978	40	69	106	201	256	275	287	1.030e+09	20.528	0.111607	-0.114628	-0.127436	-0.0231164	0.0884025	0.254815	0.119142	0.880858	-0.20468	-0.0988871	0.0173328	0.0173328	0.0159001	0.0159001	1	1.79176	33.33	1	3.8852	8.8795	9.5798	10.555	0.79466
518	2014	18.15	78649	337	515	702	1228	1792	2405	3300	295	443	592	1022	1529	2123	3006	42	72	110	206	263	282	294	1.030e+09	20.5225	0.117947	-0.0111982	-0.01265	0.024557	0.103088	0.30759	0.124663	0.875337	0.155623	-0.0054723	0.13499	0.13499	0.134935	0.134935	1	1.60944	40	1	3.8852	9.1457	13.2684	15.8558	0.79466
518	2015	-6.64	66734	343	526	719	1259	1823	2436	3332	300	452	606	1050	1557	2151	3035	43	74	113	209	266	285	297	1.030e+09	20.5424	0.270619	-0.136636	-0.169744	-0.163102	0.118967	0.313881	0.0708225	0.929178	-0.0140401	0.0201022	0.0370049	0.0370049	0.0267281	0.0267281	1	1.79176	33.33	1	6.2496	15.1263	20.9133	31.2382	0.798658
518	2016	17.06	127034	358	549	747	1297	1867	2480	3377	311	470	627	1081	1594	2188	3073	47	79	120	216	273	292	304	1.030e+09	20.7405	0.399331	0.00605724	0.00919616	0.0113822	0.115086	0.234741	0.0681611	0.931839	0.376169	0.219082	0.0230105	0.0230105	0.00505321	-0.00781153	0	1.60944	40	1	8.605	20.6293	28.0346	41.4314	0.823927
518	2017	17.51	101450	369	564	764	1320	1891	2507	3404	322	483	641	1101	1615	2210	3095	47	81	123	219	276	297	309	1.030e+09	20.6524	0.274877	0.0109291	0.0165553	-0.0115774	0.120658	0.0787613	0.0489898		0.0572581	-0.0842668	0.0237182	0.0227508	0.023461	-0.0261024	0	1.79176	50	1	14.0001	29.6949	38.4774	53.0473	0.614628
518	2018	4.84	142719	370	570	771	1330	1911	2531	3428	322	488	648	1109	1633	2232	3116	48	82	123	221	278	299	312	1.030e+09	20.6463	0.305737	-0.0319964	-0.0450818	0.0243735	0.139933	0.0899176	0.043161		0.142924	-0.00617452	0.00651981		0.0065084		1	1.79176	50	1	14.0001	29.6949	38.4774	53.4776	0.614628
518	2019	18.48	149531	370	570	770	1330	1911	2531	3428	322	488	648	1109	1633	2232	3116	48	82	122	221	278	299	312	1.030e+09	20.6353	0.278996	0.019	0.0268528	0.0640214	0.138598	0.0883683	0.0379599	0.96204	0.0565445	-0.0108546	0.0164096	0.0164096	0.0163528	0.0163528	0	1.79176	50	1	14.0001	27.2049	35.0134	48.9071	0.614628
518	2020	19.79	175696	370	570	770	1330	1911	2531	3428	322	488	648	1109	1633	2232	3116	48	82	122	221	278	299	312	1.030e+09	20.5293	0.168336	0.0317976	0.0411138	0.121686	0.162907	0.0871327	0.0352418		0.209442	-0.100585	0.0094984	0.00974954	0.00843024		0	1.79176	50	1	14.0001	27.1396	34.9482	42.0574	0.473799
519	2010	11.09	126017	182	270	363	741	1138	1580	2002	139	214	293	628	993	1387	1776	43	56	70	113	145	193	226	1.912e+08	19.9901	0.245625	0.0228339	0.0318039	-0.0305658	0.132593	0.317957	0.0361725	0.963828	0.196263	-0.0653955	0.00629447	0.00629447	0.0060902	0.0060902	0	1.94591	42.86	0	21.5798	30.7407	35.0985	41.4405	0.230298
519	2011	7.32	130708	182	270	363	741	1138	1580	2002	139	214	293	628	993	1387	1776	43	56	70	113	145	193	226	1.912e+08	19.9727	0.256212	-0.0236883	-0.0316211	-0.039842	0.137036	0.284809	0.0360882	0.963912	0.00071646	-0.017339	0.00872417	0.00872417	0.00854463	-0.0165553	1	1.94591	42.86	0	21.5798	30.7407	34.5642	38.8518	0.230298
519	2012	12.34	96608	182	270	363	741	1138	1580	2002	139	214	293	628	993	1387	1776	43	56	70	113	145	193	226	1.912e+08	19.9772	0.252177	0.00738932	0.00990777	0.0108831	0.158839	0.275429	0.0357104	0.96429	-0.132289	0.00450794	0.0189067	0.0189067	0.00615957	-0.0110102	0	1.94591	42.86	0	21.5798	30.7407	34.5642	37.2431	0.230298
519	2013	19.85	715018	101	223	324	566	808	1080	1449	45	96	139	279	450	652	898	56	127	185	287	358	428	551	7.380e+08	22.3163	0.266653	0.140763	0.191614	-0.0252813	0.0576652	0.302945	0.0255409	0.974459	5.88731	9.37231	0.115995	0.115995	0.114245	0.114245	0	2.19722	33.33	0	36.0396	48.6705	55.8611	66.6849	0.211739
519	2014	20.19	610271	102	146	238	476	755	1008	1546	44	61	109	232	409	607	991	58	85	129	244	346	401	555	7.380e+08	22.3142	0.187715	0.0805438	0.104227	-0.0404727	0.084745	0.331902	0.0356785	0.964321	-0.0214181	-0.0020955	0.0204544	0.0204544	0.0201726	0.0201726	0	2.19722	33.33	0	36.0396	48.0006	53.6728	64.2587	0.211739
519	2015	17.44	1328794	102	146	238	476	755	1008	1546	44	61	109	232	409	607	991	58	85	129	244	346	401	555	1.033e+09	22.3634	0.192024	0.0448653	0.055384	-0.027406	0.111565	0.349322	0.0348043	0.965196	-0.248665	0.050407	0.025237	0.025237	0.0250975	0.0249053	0	2.19722	33.33	0	36.0396	48.0006	53.3341	61.5859	0.211739
519	2016	13.29	1493640	102	146	238	477	756	1010	1551	44	61	109	233	410	608	994	58	85	129	244	346	402	557	1.403e+09	23.0516	0.282296	0.0201506	0.0269432	0.0153207	0.0988817	0.247496	0.0572165		1.48504	0.990166	0.0543006		0.053762		0	2.19722	33.33	0	33.6804	44.2525	49.6012	56.2409	0.216048
519	2017	14.62	1258360	102	146	238	478	757	1012	1553	44	61	109	233	410	609	995	58	85	129	245	347	403	558	1.403e+09	22.9983	0.226262	0.0120319	0.0161507	0.0551965	0.094835	0.250214	0.0582949		0.256374	-0.0518559	0.0210325		0.0209159		0	2.07944	37.5	0	23.2961	43.1596	49.9737	58.2845	0.642137
519	2018	17.69	1624680	102	146	238	478	758	1014	1555	44	61	109	233	410	609	995	58	85	129	245	348	405	560	1.403e+09	23.0672	0.245685	0.0345056	0.0451826	0.143806	0.0595492	0.213153	0.0528843		0.0373212	0.0713253	0.0371671		0.036746		0	2.19722	33.33	0	23.2961	43.1596	49.9737	58.2845	0.642137
519	2019	16.9	1592911	102	146	238	478	758	1014	1555	44	61	109	233	410	609	995	58	85	129	245	348	405	560	1.393e+09	23.1222	0.256386	0.0238147	0.031803	0.0828303	0.0427527	0.200391	0.0480146		0.0742981	0.0564838	0.0333427		0.0331057		0	2.19722	33.33	0	22.9707	39.8824	46.6471	55.7654	0.52105
519	2020	16.84	1777808	102	146	238	478	758	1014	1555	44	61	109	233	410	609	995	58	85	129	245	348	405	560	1.393e+09	23.222	0.29993	0.0236915	0.0328703	0.148218	0.0304712	0.205953	0.042184		0.21448	0.104933	0.0308791		0.0307317		0	2.07944	37.5	0	18.9687	39.8824	46.3115	52.4071	0.841963
520	2010	13.2	720958	367	784	1229	2023	3032	4011	5115	259	576	934	1503	2238	3070	3941	108	208	295	520	794	941	1174	6.747e+08	22.7744	0.853835	0.00169806	0.0105626	-0.0220593	0.0252141	0.464062	0.00013126	0.999869	0.321374	0.22814	0.215903	0.215903	0.191945	0.191945	0	2.19722	33.33	0	27.2715	28.5962	29.4958	30.9543	0.0303122
520	2011	-1.54	882023	369	787	1232	2038	3048	4028	5133	261	578	936	1510	2245	3078	3950	108	209	296	528	803	950	1183	6.747e+08	22.9007	0.973778	-0.106349	-1.29045	0.00642177	0.024951	0.591275	9.685e-05		0.126354	0.134565	0.105406	0.105406	0.0815872	0.0815872	1	2.19722	33.33	0	26.7193	28.254	29.3517	30.867	0.0309387
520	2015	15.59	260847	372	812	1269	2086	3104	4117	5244	264	601	967	1549	2290	3152	4040	108	211	302	537	814	965	1204	1.012e+09	20.0564	0.501002	0.239659	0.642727	0.0418543	0.385764	0.22497	0	1	-0.215797	-0.0013388	0.00291408	0.00291408	-0.010736	-0.010736	0	1.94591	42.86	0	17.8855	22.5452	24.7626	28.2988	0.16248
520	2016	16.1	235446	375	817	1274	2092	3113	4128	5258	267	605	971	1554	2297	3160	4049	108	212	303	538	816	968	1209	1.012e+09	20.0842	0.496333	0.0186652	0.0372287	-0.0180355	0.321584	0.173848	0		-0.0751811	0.0281483	0.00023678		-0.0605364		0	1.94591	42.86	0	17.8855	22.5452	24.6466	27.8382	0.16248
520	2017	16.61	283241	375	819	1277	2106	3127	4144	5274	267	606	973	1564	2307	3171	4060	108	213	304	542	820	973	1214	1.012e+09	20.0712	0.391237	0.0969165	0.17435	0.104812	0.208821	0.116776			0.16898	-0.0129419	0.00376926		-0.0442092		0	1.94591	42.86	0	17.8855	22.5443	25.6263	31.0502	0.16248
520	2018	20.01	217090	379	825	1283	2114	3134	4151	5281	271	611	978	1571	2312	3176	4065	108	214	305	543	822	975	1216	1.012e+09	20.26	0.399409	0.106446	0.176149	0.296632	0.0628253	0.528506			0.00973983	0.207807	0.579262		0.562533		0	1.94591	42.86	0	17.8855	22.5857	25.6138	29.1407	0.16248
520	2019	14.57	241952	379	825	1283	2112	3134	4151	5281	271	611	978	1569	2312	3176	4065	108	214	305	543	822	975	1216	1.012e+09	20.2493	0.343084	0.0513586	0.0817027	0.0838866	0.039139	0.566498	0.00496105		-0.0572343	-0.0106377	0.126812		0.0856205		0	1.79176	50	0	17.8855	32.014	36.6729	39.9332	0.483793
520	2020	15.47	240468	379	825	1283	2112	3134	4150	5282	271	611	978	1569	2312	3175	4066	108	214	305	543	822	975	1216	1.012e+09	20.2669	0.33569	0.0167648	0.0253764	0.043747	0.052454	0.660936			-0.0975844	0.0177596	0.180223		0.148527		0	1.79176	50	0	17.8855	35.8855	40.5443	43.5158	0.524687
521	2010	21.43	2587944	102	241	420	909	1403	2354	4290	98	237	415	883	1331	2052	3633	4	4	5	26	72	302	657	5.304e+08	22.6856	0.614091	0.0548589	0.159431	0.0525659	0.0523545	0.121587	0.0958199	0.902645	0.300892	0.486581	0.0271208	0.0989808	0.027024	0.098884	0	2.19722	33.33	0	21.3816	31.5514	38.556	47.8382	0.29286
521	2011	24.31	2989780	102	241	420	910	1410	2369	4321	98	237	415	884	1334	2060	3653	4	4	5	26	76	309	668	6.364e+08	22.7518	0.624569	0.0120985	0.0317965	-0.0546104	0.0751349	0.123105	0.0853213	0.913951	0.0944352	0.0683514	0.0309409	0.0310784	0.019478	0.0196155	0	2.19722	44.44	0	21.3816	31.4142	38.4465	48.4829	0.29286
521	2012	28.38	3359320	102	241	420	912	1414	2376	4338	98	237	415	886	1337	2065	3666	4	4	5	26	77	311	672	7.637e+08	22.7884	0.621935	0.0208123	0.0552384	0.0532027	0.0955806	0.157731	0.0796676	0.919631	0.0336379	0.0373001	0.021581	0.021581	0.0201808	0.0201808	0	2.19722	44.44	0	21.5818	31.6144	37.0641	43.5623	0.290141
521	2013	22.09	3090129	102	241	420	913	1415	2379	4355	98	237	415	887	1338	2068	3682	4	4	5	26	77	311	673	7.637e+08	22.8659	0.623602	0.0336581	0.0892316	0.0632459	0.100358	0.133622	0.0695896	0.93041	0.132381	0.0806518	0.0103138	0.0103138	0.00785784	0.00785784	0	2.19722	44.44	0	21.5818	30.302	36.2236	43.2225	0.229331
521	2014	25.3	4245029	102	241	420	915	1420	2401	4417	98	237	415	888	1342	2087	3733	4	4	5	27	78	314	684	7.637e+08	22.9215	0.61834	0.0319895	0.0843823	0.0183664	0.128781	0.135838	0.0623669	0.937043	0.0214324	0.0571266	0.0104195	0.0103944	0.00521819	0.0051931	0	2.19722	33.33	0	21.5818	31.1386	36.2479	41.9104	0.290141
521	2015	26.13	3428218	102	241	420	917	1425	2410	4442	98	237	415	890	1347	2096	3755	4	4	5	27	78	314	687	7.637e+08	22.9278	0.622796	0.00234799	0.00618828	0.0233248	0.147344	0.134657	0.063757	0.936243	-0.0324185	0.00635024	0.00995258	0.00995258	0.0096474	0.0096474	0	2.19722	33.33	0	21.5818	31.1386	33.5169	35.6856	0.290141
521	2016	21.37	4173123	102	241	420	924	1438	2433	4478	98	237	415	897	1360	2117	3786	4	4	5	27	78	316	692	1.045e+09	23.2496	0.586964	0.0204108	0.0512863	0.0787836	0.0894627	0.0962692	0.0490878		0.202661	0.379579	0.0148628		0.011731		0	2.19722	33.33	0	22.4685	29.4559	33.9769	39.6403	0.203757
521	2017	26.46	5467393	102	241	420	925	1443	2441	4499	98	237	415	898	1364	2124	3802	4	4	5	27	79	317	697	1.045e+09	23.4934	0.676899	0.0025357	0.00699286	-0.034552	0.111544	0.0901811	0.0484198		0.34093	0.276148	0.0429122		0.0416024		0	2.19722	33.33	0	22.4685	30.0044	34.5254	40.044	0.203757
521	2018	15.18	5894104	102	241	420	926	1445	2444	4509	98	237	415	899	1366	2126	3811	4	4	5	27	79	318	698	1.045e+09	23.4681	0.66999	0.0022127	0.00677678	-0.0141732	0.107378	0.111424	0.0525376		0.0412407	-0.0250416	0.0396324		0.0384957		0	2.19722	33.33	0	23.5786	31.3062	33.8682	36.8932	0.194167
521	2019	25.45	5178102	102	238	420	926	1445	2444	4509	98	234	415	899	1366	2126	3811	4	4	5	27	79	318	698	1.045e+09	23.3767	0.640058	0.00292381	0.00849224	0.090479	0.0977284	0.153537	0.0657114		-0.0535685	-0.0873662	0.0209557		0.01962		0	2.19722	33.33	0	23.785	30.9553	33.3964	36.7635	0.192482
521	2020	17.99	5011527	102	238	420	926	1445	2444	4509	98	234	415	899	1366	2126	3811	4	4	5	27	79	318	698	1.045e+09	23.5023	0.69186	-0.00522162	-0.0157081	0.0871568	0.0701888	0.148532	0.0581774		-0.0703912	0.133861	0.0256995		0.0256154		1	2.19722	33.33	0	23.785	30.9553	33.6355	36.6555	0.192482
528	2010	57.86	4173099	12	24	27	76	142	231	603	12	24	27	73	138	224	534	0	0	0	3	4	7	69	7.502e+08	23.6462	0.544765	0.110001	0.246375	0.0369208	0.0754745	0.095163	0.0295591	0.969342	0.509004	0.944033	0.0954413	0.095863	0.0939573	0.0939878	0	2.19722	33.33	0	38.6884	45.2484	47.783	51.9687	0.0894598
528	2011	65.5	5321774	13	25	28	78	144	233	605	13	25	28	75	140	226	536	0	0	0	3	4	7	69	1.125e+09	23.8479	0.589365	0.0641428	0.148929	-0.0887755	0.0995439	0.0957578	0.0321053	0.967883	0.163486	0.223524	0.0527099	0.0527099	0.0519901	0.0519834	0	2.19722	33.33	0	34.9758	39.3321	41.9982	47.3639	0.0800865
528	2012	62.64	3604117	13	25	28	78	145	234	606	13	25	28	75	141	227	537	0	0	0	3	4	7	69	1.125e+09	23.8405	0.586932	0.0122999	0.0298651	0.0255697	0.0956487	0.116102	0.0359915	0.964009	-0.293575	-0.00735807	0.0224572	0.035403	0.0217793	0.0347251	0	2.19722	33.33	0	34.9758	38.8713	41.7596	46.1655	0.0631046
528	2013	70.52	4097621	13	25	28	79	146	235	608	13	25	28	76	142	228	539	0	0	0	3	4	7	69	1.125e+09	23.8225	0.577607	0.0148244	0.0354916	0.0488481	0.12565	0.138792	0.0373519	0.962648	-0.00356138	-0.0178899	0.00907084	0.0102047	0.00863501	0.00971839	0	2.19722	33.33	0	34.9758	37.8641	39.324	41.9633	0.0444656
528	2014	59.57	3076635	15	27	30	81	148	238	612	14	26	29	77	143	230	542	1	1	1	4	5	8	70	1.125e+09	23.7583	0.561288	0.00898793	0.020888	0.0266535	0.166775	0.12417	0.033353	0.966647	-0.182069	-0.0621283	0.0107789	0.011894	0.00715634	0.00827117	0	2.19722	33.33	0	34.9758	37.4157	38.5371	40.6564	0.0444654
528	2015	18.43	2587132	15	27	30	81	148	239	613	14	26	29	77	143	231	543	1	1	1	4	5	8	70	1.125e+09	23.738	0.563075	0.00100835	0.00230308	0.00713261	0.154568	0.119097	0.0318973	0.968103	-0.35339	-0.02007	0.00978179	0.0106695	0.00864838	0.0110673	0	2.3979	36.36	0	34.9758	39.4564	42.2242	45.3613	0.0663618
528	2016	68.03	2159201	15	27	30	81	148	239	613	14	26	29	77	143	231	543	1	1	1	4	5	8	70	1.125e+09	23.7478	0.570183	0.00232225	0.00535879	0.0669539	0.127235	0.119838	0.0331174		0.0525224	0.00979643	0.00428987	0.00530471	-0.0185487	-0.0173807	0	2.3979	36.36	0	34.9758	39.2787	42.7597	46.7459	0.0663618
528	2017	20.67	3444909	15	27	30	81	148	239	613	14	26	29	77	143	231	543	1	1	1	4	5	8	70	1.125e+09	23.7986	0.579048	0.0152573	0.0358765	0.0439838	0.129519	0.114266	0.0308234	0.968883	0.607934	0.0521738	0.00807249	0.0123308	0.00798492		0	2.3979	36.36	0	34.9758	39.5277	41.1974	44.4084	0.0663618
528	2018	21.84	6669131	15	27	30	81	148	239	613	14	26	29	77	143	231	543	1	1	1	4	5	8	70	1.463e+09	23.9895	0.614775	0.0351354	0.0875345	0.0241831	0.134775	0.104009	0.0296524	0.968426	0.605513	0.210265	0.0103199		0.00662907		0	2.3979	36.36	0	34.9758	40.3952	42.3895	45.8604	0.0885834
528	2019	22.06	5960058	15	27	30	81	148	239	613	14	26	29	77	143	231	543	1	1	1	4	5	8	70	1.476e+09	24.1198	0.637307	0.0383002	0.102619	0.0622062	0.132388	0.0964551	0.0264549	0.971774	0.0604075	0.139226	0.0179184	0.0181735	0.0174992		0	2.3979	36.36	0	34.6652	40.8376	42.1625	45.1022	0.111694
528	2020	23.55	7372264	15	27	30	81	148	239	613	14	26	29	77	143	231	543	1	1	1	4	5	8	70	1.476e+09	24.2499	0.649732	0.0421309	0.11832	0.0590355	0.136412	0.0902123	0.0282953	0.970276	0.199468	0.138947	0.0106286		0.0100665		0	2.3979	36.36	0	34.6652	40.1966	41.4932	44.4329	0.0932027
529	2010	23.09	326321	70	140	159	252	335	487	841	59	112	125	191	256	365	654	11	28	34	61	79	122	187	5.838e+08	20.7162	0.27863	0.0627188	0.0879344	0.05748	0.033132	0.175218	0.140504	0.859496	0.136762	0.0662187	0.0302082	0.0302082	0.0296783	0.0296783	0	2.07944	37.5	0	50.1784	53.5004	55.8645	57.9492	0.0360113
529	2011	20.9	394388	71	141	160	253	336	488	842	60	113	126	192	257	366	655	11	28	34	61	79	122	187	5.838e+08	20.8252	0.291967	0.0667651	0.0934643	0.107419	0.0145572	0.168578	0.122794	0.877206	0.122265	0.115074	0.0344173	0.0344173	0.0341239	0.0341239	0	2.19722	33.33	0	50.1784	53.5004	55.8942	58.7176	0.0360113
529	2012	20.92	531980	71	142	161	254	337	489	843	60	114	127	193	258	367	656	11	28	34	61	79	122	187	5.838e+08	20.9102	0.298454	0.0533727	0.0757434	0.0460994	0.0245778	0.158063	0.109911	0.890089	0.13084	0.0886997	0.118341	0.118341	0.112737	0.112737	0	2.19722	33.33	0	51.1861	54.8343	57.5486	60.1352	0.0379786
529	2013	22.11	545957	71	142	161	254	337	489	844	60	114	127	193	258	367	657	11	28	34	61	79	122	187	5.838e+08	20.9891	0.293831	0.0639612	0.0908605	0.026629	0.0281208	0.149313	0.099385	0.900615	0.176151	0.0821646	0.0363009	0.0363009	0.0361984	0.0361984	0	2.19722	33.33	0	51.2615	54.5069	56.8007	59.0443	0.0379227
529	2014	23.33	601949	71	142	161	254	337	490	845	60	114	127	193	258	368	658	11	28	34	61	79	122	187	5.838e+08	21.1105	0.270361	0.110527	0.153805	0.100622	0.0152977	0.122239	0.0805976	0.919402	0.0164763	0.129093	0.0394051	0.0394051	0.0390925	-0.0528452	0	2.07944	37.5	0	51.2615	54.5069	56.9617	59.7131	0.0379227
529	2015	22	698142	71	142	161	254	337	490	845	60	114	127	193	258	368	658	11	28	34	61	79	122	187	5.838e+08	21.0955	0.208073	0.0508881	0.0669097	0.0367839	0.0130104	0.119302	0.0800394	0.919961	0.0271737	-0.0148735	0.0253318	0.0253318	0.0253294	0.0253294	0	2.19722	33.33	0	51.2615	54.5069	56.4833	58.6941	0.0379227
529	2016	21.9	677088	78	145	165	256	346	493	873	64	115	129	195	262	371	685	14	30	36	61	84	122	188	5.838e+08	21.1858	0.214726	0.0708194	0.089821	0.117378	0.0126352	0.111106	0.0711438		0.072822	0.0944192	0.0369141	0.0431101	0.0367872		0	2.19722	33.33	0	51.5031	54.525	56.3768	59.8715	0.037745
529	2017	28.29	800093	71	142	161	254	337	490	845	60	114	127	193	258	368	658	11	28	34	61	79	122	187	5.838e+08	21.4377	0.291799	0.0858631	0.115733	0.142214	0.0601667	0.0830091	0.0534964		0.115302	0.286526	0.0297476	-0.0109355	0.0297327		0	2.07944	37.5	0	51.5031	54.8671	56.8246	58.8909	0.037745
529	2018	30.35	845366	71	142	161	254	337	490	845	60	114	127	193	258	368	658	11	28	34	61	79	122	187	5.838e+08	21.4692	0.256164	0.0921944	0.126937	0.0603483	0.0521363	0.082525	0.0508746		0.0836388	0.0319808	0.0162917		0.0162856		0	2.07944	37.5	0	51.5031	54.5009	56.5343	59.2001	0.037745
529	2019	30.05	1089365	71	142	161	255	338	491	846	60	114	127	194	259	369	659	11	28	34	61	79	122	187	5.838e+08	21.6662	0.301763	0.122533	0.170469	0.0580503	0.0653325	0.0643107	0.0416352		0.20832	0.217728	0.017881		0.0178346		0	2.07944	37.5	0	51.5031	55.2793	57.1311	58.8063	0.037745
529	2020	29.24	1096360	71	142	161	255	338	491	846	60	114	127	194	259	369	659	11	28	34	61	79	122	187	5.838e+08	22.0399	0.452043	0.107224	0.176002	0.15428	0.0578796	0.0416042	0.0278772		0.124329	0.453093	0.0232351		0.0232323		0	2.19722	33.33	0	51.5031	55.4029	57.2547	59.5432	0.0402099
530	2010	18.06	453307	33	41	53	83	164	349	631	22	27	36	57	117	279	525	11	14	17	26	47	70	106	3.500e+08	21.7922	0.375602	0.0390094	0.0609582	0.0590291	0.134246	0.123138	0.0598441	0.940156	0.0724151	0.0761529	0.0432838		0.0432452		0	2.19722	33.33	1	21.9578	36.5973	40.3114	43.0479	0.455415
530	2011	26.13	651258	33	41	53	83	165	351	633	22	27	36	57	118	281	527	11	14	17	26	47	70	106	3.500e+08	21.8396	0.395404	0.0313309	0.0510056	0.0551349	0.115361	0.113188	0.0552625	0.944738	0.245884	0.0485103	0.0101967		-0.0091913		0	2.19722	33.33	1	21.9578	36.1035	42.3456	46.6083	0.455415
530	2012	23.72	527857	33	41	53	83	165	351	633	22	27	36	57	118	281	527	11	14	17	26	47	70	106	3.500e+08	21.8007	0.349769	0.042079	0.0671148	-0.0227636	0.119932	0.137878	0.0564465	0.943554	-0.18316	-0.0381412	0.013521	0.013521	0.01348	0.01348	0	2.19722	33.33	1	21.9578	32.7578	33.6713	35.4133	0.455415
530	2013	64.64	507424	33	41	53	83	165	351	633	22	27	36	57	118	281	527	11	14	17	26	47	70	106	3.500e+08	21.8109	0.322938	0.0538435	0.0811244	0.00257144	0.124592	0.133203	0.0522986	0.947701	0.0090196	0.0102818	0.0172437	0.0172437	0.00353649	0.00353649	0	2.19722	33.33	0	21.9578	33.9006	36.9351	41.3712	0.455415
530	2014	23.72	474767	33	41	53	83	167	354	637	22	27	36	57	120	283	529	11	14	17	26	47	71	108	3.500e+08	21.8397	0.324261	0.0380379	0.0562366	0.00933085	0.14371	0.135659	0.0503984	0.949602	-0.0716226	0.0291637	0.0162454	0.0162454	0.0128258	0.0128258	0	2.19722	33.33	0	21.9578	33.3726	34.8578	37.3891	0.455415
530	2015	67.97	538933	33	41	53	83	167	354	637	22	27	36	57	120	283	529	11	14	17	26	47	71	108	3.602e+08	22.13	0.335244	0.0367733	0.0549301	-0.0123866	0.164464	0.110204	0.0388041	0.960843	0.127517	0.336802	0.019872	0.026573	0.0197779	0.0264789	0	2.19722	33.33	0	21.339	34.0964	36.5921	40.4524	0.455415
530	2016	20.57	694355	40	54	64	100	193	418	664	26	36	43	72	147	325	554	14	18	21	28	46	93	110	6.118e+08	22.3294	0.334328	0.0401345	0.0603291	-0.00154636	0.152313	0.102222	0.0310452	0.968603	0.106985	0.220701	0.0832238	0.0783522	0.082821		0	2.19722	33.33	0	19.9556	31.3266	34.456	39.3126	0.430052
530	2017	20.4	665162	40	54	64	100	193	418	664	26	36	43	72	147	325	554	14	18	21	28	46	93	110	8.565e+08	22.4495	0.378105	0.0385841	0.0600558	-0.0368754	0.1844	0.158529	0.02561	0.974078	0.168708	0.127643	0.0244112	0.0356783	0.0243391		0	2.19722	33.33	0	19.9556	29.8623	31.9885	35.3494	0.430052
530	2018	17.14	634493	40	54	64	100	193	418	664	26	36	43	72	147	325	554	14	18	21	28	46	93	110	8.554e+08	22.4404	0.378905	0.0200249	0.0322205	-0.0214892	0.198903	0.171202	0.0264029	0.973283	-0.0546471	-0.00913621	0.0274195	0.0281718	0.0266073	0.0279091	0	2.19722	33.33	0	19.9801	29.3173	30.3558	32.1708	0.430052
530	2019	9.41	589842	40	54	64	101	194	423	664	26	36	43	73	147	330	554	14	18	21	28	47	93	110	8.432e+08	22.4326	0.374875	0.0155267	0.0249183	0.00229754	0.18647	0.17961	0.0256158	0.974067	-0.068265	-0.00768212	0.0204841		0.0201623		0	2.19722	33.33	0	20.2697	29.7548	30.8084	32.6944	0.430052
530	2020	4.33	568460	40	54	64	101	194	423	664	26	36	43	73	147	330	554	14	18	21	28	47	93	110	8.432e+08	22.4605	0.392913	0.00407775	0.00661993	-0.00231317	0.1438	0.156849	0.025599	0.974093	-0.0570916	0.0282445	0.00269099		0.00239693		0	2.19722	33.33	0	20.2697	29.7861	30.9246	33.0014	0.430052
531	2010	26.83	1060600	104	139	186	282	367	524	1052	82	109	148	213	273	401	864	22	30	38	69	94	123	188	2.665e+08	22.5704	0.618082	0.0430417	0.118758	0.0392127	0.0600473	0.576269	0.0104855	0.987848	0.0434513	0.0115321	0.0413593	0.0413593	0.0413222	0.0413222	0	2.30259	30	0	33.5648	55.4993	56.9583	59.2213	0.519454
531	2011	19.35	1129928	105	140	187	283	368	525	1054	83	110	149	214	274	402	866	22	30	38	69	94	123	188	3.425e+08	22.5941	0.657995	0.016431	0.0454241	0.113798	0.0513998	0.541507	0.0106739	0.987699	0.105995	0.0239992	0.0113714	0.0113714	0.00872903	0.00872903	0	2.3979	36.36	0	26.1158	58.874	64.0236	66.5193	0.702593
531	2012	30.17	974040	105	141	188	284	369	526	1055	83	111	150	215	275	403	867	22	30	38	69	94	123	188	3.425e+08	22.7897	0.6875	0.0409506	0.125687	0.21369	0.0405018	0.426678	0.00825794	0.990404	-0.0571921	0.215965	0.0211768	0.0211768	0.0171783	0.0171783	0	2.3979	36.36	0	26.1158	58.874	64.0236	67.6887	0.702593
531	2013	33.58	813730	105	141	188	284	369	526	1056	83	111	150	215	275	403	868	22	30	38	69	94	123	188	3.425e+08	22.8501	0.67673	0.0457812	0.143944	0.166787	0.0362762	0.38177	0.00732977	0.991411	0.0434755	0.0622658	0.0154321	0.0154321	0.0150897	0.0150897	0	2.3979	36.36	0	26.1158	58.874	64.0236	67.7397	0.702593
531	2014	28.19	1460235	105	141	188	284	369	527	1057	83	111	150	215	275	404	869	22	30	38	69	94	123	188	6.851e+08	22.7373	0.535875	0.0998743	0.256266	0.0660984	0.0255674	0.412337	0.00974878	0.988841	0.339516	-0.106671	0.0204278	0.0204278	0.0195037	0.0195037	0	2.3979	36.36	0	26.1158	58.874	66.858	71.6634	0.702593
531	2015	26.93	792639	105	141	188	284	369	527	1057	83	111	150	215	275	404	869	22	30	38	69	94	123	188	6.851e+08	22.8482	0.52846	0.0618112	0.132064	0.0309286	0.0201701	0.359964	0.0101174	0.988621	-0.493467	0.117335	0.0204536	0.0204536	0.020384	0.020384	0	2.3979	36.36	0	26.1158	55.9751	61.1247	63.2723	0.702593
531	2016	29.15	865559	106	136	186	282	368	524	1028	84	108	149	214	274	402	841	22	28	37	68	94	122	187	6.851e+08	22.941	0.533676	0.0669035	0.142709	0.0919336	0.0380564	0.353545	0.0120385	0.986811	0.183941	0.0972347	0.0277575		0.0277233		0	2.3979	36.36	0	26.1158	57.9374	63.087	66.8587	0.702593
531	2017	21.46	1004303	106	136	186	282	368	524	1028	84	108	149	214	274	402	841	22	28	37	68	94	122	187	6.851e+08	22.9423	0.541766	0.0220174	0.0476282	0.054469	0.0341306	0.329862	0.0215527	0.977299	0.125222	0.00133204	0.0247292		0.0247165		0	2.30259	40	0	26.1158	57.9374	63.087	65.82	0.702593
531	2018	25.98	1034269	105	141	188	284	369	526	1056	83	111	150	215	275	403	868	22	30	38	69	94	123	188	6.851e+08	23.0558	0.588476	0.0105065	0.0242335	0.041046	0.0296861	0.272426	0.0189985	0.979976	0.0517799	0.120157	0.0267694		0.0267163		0	2.3979	36.36	0	26.1158	57.9374	63.087	66.2344	0.702593
531	2019	26.82	886975	105	141	188	285	370	528	1058	83	111	150	216	276	405	870	22	30	38	69	94	123	188	6.851e+08	23.1767	0.602805	0.0395791	0.0979857	0.0651354	0.0331002	0.257365	0.0177534	0.981338	0.0351565	0.128513	0.0369555		0.0296596		0	2.30259	40	0	26.1158	57.9374	63.087	65.793	0.702593
531	2020	27.68	1278157	105	141	188	285	370	528	1058	83	111	150	216	276	405	870	22	30	38	69	94	123	188	6.851e+08	23.3337	0.567491	0.0707095	0.169879	0.0597492	0.0267256	0.19135	0.022314	0.976909	0.0722937	0.169959	0.0837474		0.0793645		0	2.30259	40	0	26.1158	57.9374	63.087	66.2114	0.702593
533	2010	8.29	833846	73	107	158	241	322	455	726	60	91	128	187	247	342	543	13	16	30	54	75	113	183	6.908e+08	21.6029	0.596963	0.0575464	0.155809	-0.00340975	0.209497	0.0353443	0.0014011	0.998599	0.0287561	-0.06302	0.035636	0.035636	0.0354848	0.0354848	0	2.3979	36.36	1	24.702	41.1716	42.9677	46.159	0.603027
533	2011	3.89	711314	74	108	159	242	323	456	727	61	92	129	188	248	343	544	13	16	30	54	75	113	183	6.908e+08	21.5167	0.537735	0.0304616	0.0706151	-0.0256959	0.18906	0.0356347	0.00250716	0.997493	-0.285811	-0.0826177	0.00437302	0.00437302	-0.0527462	-0.0527462	0	2.3979	36.36	1	24.8467	40.1024	41.8131	45.3899	0.577968
533	2012	12.96	657184	75	109	160	243	324	457	728	62	93	130	189	249	344	545	13	16	30	54	75	113	183	6.908e+08	21.6058	0.546238	0.0326784	0.0713775	0.00895742	0.107491	0.0282838	0.0156211	0.984379	-0.0240119	0.0932357	0.0518451	0.0518451	0.0502512	0.0502512	0	2.3979	36.36	1	24.8467	40.4994	42.3446	45.7032	0.577968
533	2013	16.41	608276	75	109	160	243	324	457	729	62	93	130	189	249	344	546	13	16	30	54	75	113	183	6.908e+08	22.0667	0.497427	0.0587301	0.12142	0.0115713	0.249227	0.0421992	0.11606	0.881153	0.170669	0.58546	0.0340843	0.0340843	0.00744189	0.00744189	0	2.3979	36.36	1	24.9664	40.6191	42.3233	45.1295	0.575208
533	2014	23.67	1344688	75	109	160	243	324	458	730	62	93	130	189	249	345	547	13	16	30	54	75	113	183	6.908e+08	22.0859	0.483665	0.0413934	0.08124	-0.00470436	0.266825	0.0489872	0.112426	0.88484	0.686157	0.0193769	0.0185058	0.0185058	0.0176005	0.0176005	0	2.3979	36.36	1	24.9664	40.6193	42.2506	44.1468	0.575208
533	2015	17.29	1374436	75	109	160	243	324	458	730	62	93	130	189	249	345	547	13	16	30	54	75	113	183	6.908e+08	22.1501	0.49158	0.0425979	0.0831584	0.120728	0.306166	0.0376546	0.0806032	0.916833	0.0600303	0.0662701	0.0406984	0.0406984	0.0212001	0.0212001	0	2.3979	36.36	1	24.9664	39.7932	41.4263	44.8782	0.55497
533	2016	19.31	1330182	75	109	160	243	324	458	730	62	93	130	189	249	345	547	13	16	30	54	75	113	183	6.908e+08	21.9046	0.367516	0.070526	0.125295	0.0802869	0.379239	0.0712644	0.0825951	0.914128	0.0503843	-0.217615	0.0532835		0.0374892		0	2.3979	36.36	0	17.3708	38.3877	41.4133	45.4456	0.755972
533	2017	17.68	2176603	75	109	160	243	324	458	730	62	93	130	189	249	345	547	13	16	30	54	75	113	183	6.908e+08	22.1971	0.500873	0.0174767	0.0314258	-0.0331572	0.29335	0.0525229	0.060249	0.869606	0.905498	0.339684	0.00751259	0.080062	0.00750888		0	2.07944	37.5	0	17.3708	38.3877	44.8041	54.188	0.755972
533	2018	-0.01	3205896	75	109	160	243	324	458	730	62	93	130	189	249	345	547	13	16	30	54	75	113	183	6.908e+08	21.6357	0.622565	-0.357925	-0.786776	-0.0156619	0.456934	0.0895635	0.103644	0.892068	0.156344	-0.429603	0.00332199		0.00298845		1	2.19722	33.33	1	17.3708	38.3877	42.7281	46.0878	0.755972
533	2019	14.36	430174	75	109	160	243	325	459	731	62	93	130	189	250	346	548	13	16	30	54	75	113	183	6.908e+08	21.5859	0.630724	-0.00421934	-0.0112981	0.0593356	0.4476	0.0879812	0.10659	0.888903	-0.856299	-0.048575	0.00263159		0.00262307		1	2.19722	33.33	1	17.3708	38.7041	43.0446	46.3014	0.774174
533	2020	16.1	476215	75	109	160	243	325	459	731	62	93	130	189	250	346	548	13	16	30	54	75	113	183	6.908e+08	21.6171	0.610891	0.0355204	0.0936357	0.015684	0.412349	0.0803207	0.100646	0.894986	0.0756854	0.0316837	0.00118322		0.00118309		0	2.19722	33.33	1	17.3708	38.7041	43.0446	46.5327	0.774174
534	2010	28.18	100016	594	663	737	1120	1494	1978	3001	572	637	697	1022	1330	1714	2514	22	26	40	98	164	264	487	2.551e+08	20.9238	0.46429	0.0303412	0.0594262	0.0206371	0.0134789	0.0189409	0.0219087	0.978091	-0.438587	-0.0888238	0.00086006	0.157811	-0.0001822	0.156769	0	2.19722	33.33	0	18.6773	23.1249	26.2157	29.5274	0.140752
534	2011	30.03	119706	596	665	739	1122	1508	1997	3022	574	639	699	1024	1344	1733	2533	22	26	40	98	164	264	489	2.551e+08	21.01	0.516649	0.0114725	0.0225658	-0.00103463	0.0148306	0.0160734	0.0196149	0.980385	-0.359338	0.0899393	0.00063845	0.00063845	0.00058314	0.00058314	0	2.07944	37.5	0	18.7841	22.99	24.2068	26.2742	0.13995
534	2012	33.91	202705	600	670	757	1145	1539	2035	3077	578	643	716	1046	1372	1766	2576	22	27	41	99	167	269	501	4.966e+08	21.814	0.613467	0.0610373	0.14656	0.0789549	0.0448377	0.0077741	4.844e-06	0.999995	2.19559	1.23443	0.001844	0.001844	0.00184324	-0.195686	0	2.19722	33.33	0	56.0871	58.2479	59.3321	60.7956	0.0240807
534	2013	37.33	357741	600	670	757	1145	1539	2036	3080	578	643	716	1046	1372	1767	2577	22	27	41	99	167	269	503	4.966e+08	21.886	0.595931	0.0490702	0.124034	0.179143	0.0874082	0.0963708	0.00054536	0.999455	0.763064	0.0747459	0.0237181	0.0237181	0.0237136	0.0237136	0	2.19722	33.33	0	56.0871	58.2479	59.1635	60.3653	0.0240807
534	2014	34.97	170109	600	670	757	1147	1545	2043	3090	578	643	716	1048	1377	1773	2584	22	27	41	99	168	270	506	4.958e+08	21.973	0.532798	0.0123452	0.0282495	0.0964338	0.0017506	0.086234	0.0004074	0.999593	-0.53077	0.0908317	0.00848163	0.0903218	0.00847579	0.090316	0	2.19722	33.33	0	56.167	58.4805	60.1389	62.0006	0.0240807
534	2015	30.92	174840	600	670	757	1147	1545	2043	3090	578	643	716	1048	1377	1773	2584	22	27	41	99	168	270	506	4.918e+08	21.914	0.495967	0.0111525	0.0229913	-0.00249702	0.00067716	0.0307029	1.961e-06	0.999998	-0.0661353	-0.0572962	0.0139002	0.0139002	0.0138982	-0.0732279	0	1.94591	42.86	0	52.3963	56.6266	59.8947	65.1561	0.048766
534	2016	24.79	72848	600	670	757	1147	1546	2045	3092	578	643	716	1048	1378	1775	2586	22	27	41	99	168	270	506	4.918e+08	21.5802	0.403374	0.025342	0.0466985	-0.0869811	0.0147841	0.0513833	0.0279145	0.972086	-0.604157	-0.283799	0.037914	0.037914	0.0378974	-0.0370811	0	1.94591	42.86	1	52.3828	56.4006	59.0455	63.6911	0.0426993
534	2017	27.61	95700	600	670	757	1147	1546	2045	3092	578	643	716	1048	1378	1775	2586	22	27	41	99	168	270	506	4.918e+08	21.6029	0.358626	0.0323966	0.0523155	0.027721	0.00881524	0.0750895	0.0385713		0.310627	0.0230031	0.122457		0.118367		0	1.94591	42.86	1	52.2815	58.2623	61.9533	67.1444	0.0677264
534	2018	29.12	239699	600	670	757	1147	1546	2045	3092	578	643	716	1048	1378	1775	2586	22	27	41	99	168	270	506	4.918e+08	21.6795	0.409483	0.0169899	0.0276272	-0.0424808	0.00309928	0.0755302	0.0396774		0.0128968	0.079613	0.111624	0.115773	0.105177	0.102273	0	2.19722	33.33	0	52.2815	58.3253	61.9543	67.1804	0.0689313
534	2019	29.14	180892	600	670	757	1147	1546	2046	3094	578	643	716	1048	1378	1776	2588	22	27	41	99	168	270	506	4.918e+08	21.447	0.54041	0.0222818	0.0418335	0.0753284	0.0523052	0.181988	0.0827424		1.12323	-0.207486	0.152937		0.152937		0	2.19722	33.33	0	42.2815	56.282	58.6828	62.5496	0.245894
534	2020	30.19	177923	600	670	757	1147	1546	2046	3094	578	643	716	1048	1378	1776	2588	22	27	41	99	168	270	506	4.918e+08	21.4774	0.53347	0.0328738	0.0709843	0.0669981	0.0575796	0.24921	0.0918964		0.00697403	0.0308845	0.0750341		0.075004		0	2.07944	37.5	0	42.2815	56.4357	59.5435	63.9741	0.249526
536	2010	57.02	952876	513	841	1131	2248	3217	4697	6604	350	533	788	1659	2407	3460	4634	163	308	343	589	810	1237	1970	7.005e+08	22.2739	0.327206	0.194803	0.290136	0.161	0.127244	0.495752	0.0193885	0.980611	43.8847	54.036	1.52961	1.52961	1.52602	1.45597	0	2.07944	62.5	0	71.4228	81.0075	87.1574	89.6855	0.0741532
536	2011	64.29	704062	515	849	1142	2288	3269	4766	6678	352	541	797	1691	2450	3520	4699	163	308	345	597	819	1246	1979	7.005e+08	22.2389	0.269682	0.0995176	0.141955	0.177384	0.135921	0.455693	0.0206592	0.979341	-0.278284	-0.0343933	0.0444948	0.129344	0.0431908	0.12804	0	2.19722	55.56	0	70.7738	80.0895	87.0024	90.1788	0.0710338
536	2012	66.24	511914	552	893	1193	2408	3401	4914	6840	376	567	830	1786	2555	3636	4829	176	326	363	622	846	1278	2011	7.005e+08	22.4794	0.437781	0.0699257	0.10991	0.0859296	0.138709	0.307613	0.00986616	0.990134	-0.165013	0.271924	0.120685	0.21056	0.088423	0.178298	0	2.19722	55.56	0	70.7738	78.7969	83.7729	87.389	0.0605939
536	2013	59.97	1431350	572	914	1214	2437	3451	4965	6891	393	585	848	1812	2600	3681	4874	179	329	366	625	851	1284	2017	7.005e+08	22.9967	0.619171	0.0680372	0.151675	0.00587498	0.338552	0.18295	0.00628517	0.993715	2.04208	0.677577	0.03877	0.129308	0.0352496	0.0748193	0	2.19722	55.56	0	70.7738	77.3693	81.1886	85.0748	0.0605939
536	2014	62.48	2385449	574	916	1217	2446	3466	4982	6914	393	585	848	1815	2608	3690	4888	181	331	369	631	858	1292	2026	7.791e+08	23.0686	0.617403	0.037129	0.0972614	0.139611	0.290432	0.203601	0.00600027	0.994	0.26594	0.0744837	0.0158067	0.0158067	0.00971974	0.00898221	0	1.94591	42.86	1	63.6329	69.2308	72.0107	73.3649	0.0605939
536	2015	61.04	1604296	575	920	1223	2452	3473	4989	6921	394	586	850	1817	2610	3692	4890	181	334	373	635	863	1297	2031	7.791e+08	22.9174	0.663016	0.0206706	0.0571786	0.221599	0.203198	0.21542	0.0088717	0.991128	-0.225788	-0.14026	0.0351815	0.0351815	0.0347672	0.0344523	0	2.19722	55.56	0	63.6329	68.2414	69.564	71.5912	0.0605939
536	2016	60.59	1411781	575	922	1225	2457	3480	4996	6928	394	588	852	1822	2617	3699	4897	181	334	373	635	863	1297	2031	1.729e+09	23.6647	0.309024	0.0272761	0.0472561	-0.0091688	0.100383	0.0919759	0.0151646		-0.183595	1.11125	0.26511		0.264052		0	2.19722	55.56	0	28.6774	56.1439	63.8345	79.2451	0.478881
536	2017	20.51	1750716	575	922	1225	2457	3480	4996	6928	394	588	852	1822	2617	3699	4897	181	334	373	635	863	1297	2031	2.766e+09	23.7687	0.389247	0.00993316	0.0153105	0.0209124	0.102481	0.32178	0.014132		0.102133	0.109528	0.353158		0.35303		0	2.30259	60	0	26.3659	53.8325	61.4132	74.2188	0.52086
536	2018	-3.93	1549619	575	922	1225	2457	3480	4996	6928	394	588	852	1822	2617	3699	4897	181	334	373	635	863	1297	2031	2.766e+09	23.6724	0.605061	-0.24863	-0.489395	-0.0567085	0.0227298	0.526965	0.0150192		-0.0759376	-0.0917554	0.0943376		0.0942951		1	2.07944	62.5	0	26.3659	53.8325	60.6387	67.0051	0.52086
536	2019	-2.45	559326	575	922	1225	2457	3481	4997	6929	394	588	852	1822	2618	3700	4898	181	334	373	635	863	1297	2031	2.766e+09	23.4059	0.661928	-0.153807	-0.415388	-0.0360757	0.01667	0.578187	0.0188787		-0.673707	-0.233956	0.0136673		0.0113158		1	2.30259	60	0	25.3666	52.8332	59.6394	62.9275	0.541389
537	2010	31.13	518489	31	47	67	197	290	483	811	30	40	57	159	237	403	678	1	7	10	38	53	80	133	5.127e+08	21.7222	0.646478	0.0608815	0.194822	-0.00899408	0.00966657	0.00065189	0.00017863	0.999821	0.503881	-0.0579976	0.00024564	0.00024564	-0.0687579	-0.0687579	0	2.19722	33.33	0	20.0174	23.4722	26.5071	32.4113	0.0876901
537	2011	31.49	441956	31	48	68	198	293	489	817	30	41	58	160	240	409	684	1	7	10	38	53	80	133	5.127e+08	21.8135	0.543696	0.149293	0.366581	0.122839	0.00112351	0.0006317	7.684e-05	0.999923	-0.0290112	0.095578	0.00019753	0.00019753	0.00019753	0.00019753	0	2.19722	33.33	0	20.0174	27.1269	30.6831	35.778	0.228399
537	2012	31.86	624081	34	51	71	203	300	496	824	33	44	61	164	246	415	690	1	7	10	39	54	81	134	5.127e+08	21.9123	0.538781	0.138433	0.301675	0.234561	0.00016718	0.00053285	4.676e-06	0.999995	0.198518	0.103931	0.00012612	0.00012612	0.00012552	0.00012552	0	2.19722	33.33	0	20.0174	24.8646	26.8062	29.8182	0.170509
537	2013	14.71	490483	32	52	71	197	307	498	839	31	45	61	158	252	416	701	1	7	10	39	55	82	138	5.127e+08	22.1467	0.5022	0.148466	0.308248	0.208599	8.472e-06	0.00037999	1.358e-06	0.999999	-0.164602	0.264146	9.649e-05	9.649e-05	2.916e-05	2.916e-05	0	2.19722	33.33	0	20.8247	25.498	28.3363	33.2404	0.116524
537	2014	18.99	356431	32	52	71	197	307	499	840	31	45	61	158	252	417	702	1	7	10	39	55	82	138	5.127e+08	22.2949	0.480995	0.0963684	0.18926	-0.0973908	1.078e-06	0.00028268	3.903e-07	1	-0.137333	0.159658	6.26e-05	6.26e-05	-0.00065864	-0.00065864	0	2.19722	33.33	0	20.8247	23.1558	24.2862	26.2013	0.0688601
537	2015	28.68	501224	43	70	112	203	400	532	900	32	49	81	160	331	452	794	11	21	31	43	69	80	106	5.127e+08	22.802	0.657062	0.0379438	0.0927464	-0.327058	1.788e-07	0.00034782	0	1	0.125046	0.660599	0.00039604	0.00039604	0.00035952	0.00035952	0	2.19722	33.33	0	20.8247	24.5367	26.3528	29.4139	0.109391
537	2016	20.69	1171811	42	71	109	204	393	526	893	33	52	78	160	321	446	786	9	19	31	44	72	80	107	5.127e+08	23.6333	0.821369	0.0407881	0.17852	-0.362231	0	0.00021515	0		1.7242	1.29613	0.00024803		-0.00204811		0	2.19722	33.33	0	20.8247	24.1716	26.8959	31.7239	0.0817134
537	2017	31.25	4977722	42	71	109	204	393	526	893	33	52	78	160	321	446	786	9	19	31	44	72	80	107	1.863e+09	25.0083	0.866964	0.0503563	0.354029	0.110569	9.25e-05	0.0201827	0.0125892		4.50306	2.95506	0.0218428		0.0161472		0	2.19722	33.33	0	76.1285	78.8148	79.7827	81.8397	0.0272692
537	2018	33.54	10296355	42	71	109	204	393	526	893	33	52	78	160	321	446	786	9	19	31	44	72	80	107	1.863e+09	25.0534	0.859335	0.0336893	0.246021	0.0785281	0.00015361	0.0240024	0.0111442		0.25019	0.0461815	0.00397332	0.00620532	0.00397302		0	2.19722	33.33	0	76.1285	79.4684	80.7578	82.9837	0.0272692
537	2019	36.75	7040048	42	71	109	205	391	526	893	33	52	78	160	319	446	786	9	19	31	45	72	80	107	1.863e+09	24.9705	0.80533	0.0430813	0.25867	-0.0255759	0.00018507	0.0231346	0.00388086		-0.150431	-0.0795152	0.00209469		0.00208917		0	2.19722	33.33	0	76.1285	79.3622	80.438	82.2316	0.0272692
537	2020	35.15	6644857	42	71	109	205	391	526	893	33	52	78	160	319	446	786	9	19	31	45	72	80	107	1.863e+09	25.0386	0.794792	0.0305576	0.152698	-0.0853169	0.00020087	0.0189002	0.00351908		-0.140785	0.0703731	0.0027181	0.00539944	0.00271781		0	2.19722	33.33	0	76.1285	79.0118	80.1489	81.9902	0.0272692
538	2010	54.35	3131203	101	141	176	334	445	576	776	95	134	168	321	423	523	690	6	7	8	13	22	53	86	6.943e+08	22.7558	0.421651	0.135843	0.230306	0.0566069	0.0603564	0.030995	0.015668	0.982649	0.404872	0.271043	0.0962194	0.097668	0.0955139	0.0969625	0	2.3979	36.36	0	41.5236	63.2095	67.5315	71.3931	0.29678
538	2011	64.43	3344063	88	122	192	351	438	532	750	82	116	181	338	420	493	665	6	6	11	13	18	39	85	6.943e+08	22.9305	0.38892	0.144811	0.242914	-0.0492566	0.0454708	0.11365	0.0268772	0.97171	0.122762	0.190993	0.0478765	0.0482565	0.0453525	0.0457325	0	2.3979	36.36	0	41.5236	63.2095	67.0743	70.3512	0.29678
538	2012	68.85	4103538	87	118	196	345	432	522	751	81	112	185	332	415	489	668	6	6	11	13	17	33	83	6.943e+08	23.0901	0.341024	0.160215	0.251541	0.0745453	0.04324	0.117366	0.0214715	0.977324	0.209904	0.173035	0.0130099	0.0130099	0.0116885	0.0116732	0	2.3979	36.36	0	41.5236	63.2095	65.4205	69.0185	0.29678
538	2013	73.85	5972247	87	118	196	345	432	524	754	81	112	185	332	415	491	671	6	6	11	13	17	33	83	6.943e+08	23.279	0.299057	0.197194	0.289168	0.0265231	0.0416482	0.0985774	0.0173253	0.981678	0.155476	0.207891	0.00704579	0.0156986	0.00703607	-0.0444748	0	2.3979	36.36	0	41.5236	63.2095	65.3087	68.0438	0.29678
538	2014	28.7	5945717	88	119	197	346	433	525	755	82	113	186	333	416	492	672	6	6	11	13	17	33	83	1.041e+09	23.517	0.308801	0.170919	0.245753	0.0971073	0.0339556	0.101104	0.0152274	0.983987	0.189669	0.268647	0.0139973	0.0139973	0.0139763	0.0139763	0	2.3979	36.36	0	41.5236	62.0092	63.8055	66.9513	0.267874
538	2015	28.48	6877014	88	119	197	346	434	527	757	82	113	186	333	416	493	673	6	6	11	13	18	34	84	1.041e+09	23.6829	0.298748	0.154668	0.222019	0.112981	0.0548307	0.0850251	0.0123807	0.986954	0.10225	0.180499	0.0083105	0.0083105	0.00830273	0.00830273	0	2.30259	30	0	41.5236	61.9134	68.2975	72.527	0.265569
538	2016	28.07	7368834	88	119	197	346	434	527	757	82	113	186	333	416	493	673	6	6	11	13	18	34	84	1.041e+09	23.9255	0.355604	0.133594	0.199575	0.121398	0.041162	0.0724914	0.00939364	0.990055	0.0806499	0.274518	0.00729006	0.0117544	0.00695212		0	2.3979	36.36	0	41.5236	61.9134	68.1529	72.3824	0.265569
538	2017	29.12	7958671	88	119	197	346	434	527	757	82	113	186	333	416	493	673	6	6	11	13	18	34	84	1.041e+09	24.0448	0.345081	0.119816	0.18434	0.0417179	0.0445378	0.0630041	0.0115287	0.987982	0.0849578	0.126731	0.0078582		0.00532223		0	2.3979	36.36	0	41.5236	60.9791	70.8826	77.296	0.243067
538	2018	32.33	10275943	88	119	197	346	434	527	757	82	113	186	333	416	493	673	6	6	11	13	18	34	84	1.041e+09	24.137	0.344171	0.113283	0.172847	0.0865706	0.0610113	0.0564657	0.0102654	0.989288	0.0984428	0.0965637	0.0194791	0.0194913	0.0194733		0	2.3979	36.36	0	41.5236	60.9127	71.838	77.7429	0.24147
538	2019	32.16	8801462	88	119	197	346	434	527	757	82	113	186	333	416	493	673	6	6	11	13	18	34	84	1.277e+09	24.6284	0.232755	0.10428	0.143843	0.0423848	0.0410401	0.04045	0.0108418	0.988487	0.110695	0.634694	0.0257849		0.0253573		0	2.30259	30	1	25.1416	57.6813	71.0639	80.9845	0.969086
538	2020	36.62	10473859	88	119	197	346	434	527	757	82	113	186	333	416	493	673	6	6	11	13	18	34	84	1.277e+09	24.7346	0.305607	0.105095	0.144185	0.0693398	0.0643643	0.0560815	0.00969089	0.989706	0.103763	0.111994	0.0097954		0.00948351		0	2.30259	30	1	25.1416	57.6813	70.7419	76.6055	0.969086
539	2010	58.85	4193990	81	146	164	256	350	488	865	65	115	128	194	266	366	679	16	31	36	62	84	122	186	2.797e+09	24.267	0.621799	0.0243482	0.0627221	0.0183689	0.0532149	0.323943	0.0136396		0.0333061	0.146958	0.135734	0.135734	0.135317	0.135317	0	2.89037	33.33	0	48.9891	55.4384	56.8319	58.7132	0.0742655
539	2011	65.28	9843239	82	147	165	257	351	489	866	66	116	129	195	267	367	680	16	31	36	62	84	122	186	2.797e+09	24.3991	0.664351	0.00699595	0.0196779	0.05139	0.0419787	0.37656	0.0124549		0.156455	0.141168	0.119463		0.11889		0	2.89037	33.33	0	48.99	55.4394	56.9945	59.1694	0.0742644
539	2012	56.26	9985897	82	148	166	258	352	490	867	66	117	130	196	268	368	681	16	31	36	62	84	122	186	4.375e+09	24.9085	0.665573	0.0512145	0.152931	0.119494	0.0465624	0.585145	0.0181571	0.981843	1.01703	0.664345	0.0733632	0.0733632	0.071554	0.071554	0	2.89037	33.33	0	67.386	71.5096	72.7061	74.6249	0.0345206
539	2013	70.23	11218008	82	148	166	258	352	490	868	66	117	130	196	268	368	682	16	31	36	62	84	122	186	4.375e+09	24.9416	0.623187	0.0650055	0.182615	0.142963	0.0480935	0.611378	0.0176957	0.982268	0.0454906	0.0336342	0.0668712	0.0668712	0.0663554	0.0663554	0	2.89037	33.33	0	67.386	71.5096	72.6877	73.9743	0.0345206
539	2014	32.9	9668263	82	148	166	258	352	491	869	66	117	130	196	268	369	683	16	31	36	62	84	122	186	4.375e+09	24.9586	0.597825	0.0631918	0.162196	0.121485	0.037356	0.566902	0.0215367	0.978428	-0.0578704	0.0171692	0.0980278	0.0980278	0.0977462	0.0977462	0	2.89037	33.33	0	67.3869	71.5105	72.5949	74.2559	0.0345201
539	2015	74.24	8588075	82	148	166	258	352	491	869	66	117	130	196	268	369	683	16	31	36	62	84	122	186	5.250e+09	24.9988	0.57978	0.0656736	0.159642	0.145195	0.0345479	0.616382	0.0231289	0.976489	-0.114394	0.0410381	0.0776419	0.0789802	0.0775833	0.0781684	0	2.77259	37.5	0	67.3869	72.3856	74.7999	76.5866	0.0411953
539	2016	65.03	6241344	82	148	166	258	352	491	869	66	117	130	196	268	369	683	16	31	36	62	84	122	186	5.250e+09	24.9814	0.584921	0.0180377	0.0431863	0.123163	0.0392781	0.591631	0.0241591	0.975452	-0.118283	-0.0172821	0.0461055		0.0458166		0	2.83321	35.29	0	67.3869	72.3856	74.5898	75.9823	0.0411953
539	2017	21.86	9362847	82	148	166	258	352	491	869	66	117	130	196	268	369	683	16	31	36	62	84	122	186	5.250e+09	24.986	0.581694	0.0160599	0.0385411	0.0517697	0.039802	0.577351	0.0234593	0.976154	0.174712	0.00467495	0.0482217		0.0481589		0	2.70805	33.33	0	67.3869	72.3856	74.9833	77.1501	0.0411953
539	2018	20.35	9139958	82	148	166	258	352	491	869	66	117	130	196	268	369	683	16	31	36	62	84	122	186	5.250e+09	25.0182	0.57019	0.0126107	0.0297317	0.0818214	0.0457977	0.561268	0.0254139	0.974553	0.0287017	0.0327043	0.0521054		0.0513134		0	2.70805	33.33	0	67.3869	72.4449	74.843	76.7009	0.0420753
539	2019	22.93	7687455	82	148	166	259	353	492	870	66	117	130	197	269	370	684	16	31	36	62	84	122	186	5.250e+09	25.047	0.546989	0.0242897	0.0550066	0.109613	0.0423692	0.510861	0.0236874	0.97628	0.0712056	0.0292155	0.0657116		0.064716		0	2.70805	33.33	0	67.3869	72.4449	74.8446	76.4926	0.0420753
539	2020	24.29	8536870	82	148	166	259	353	492	870	66	117	130	197	269	370	684	16	31	36	62	84	122	186	5.250e+09	25.1773	0.584238	0.0326464	0.0753652	0.0730571	0.0503909	0.548968	0.0249111	0.97506	-0.0351187	0.139108	0.105714	0.106256	0.101389		0	2.70805	33.33	0	67.3869	72.1024	75.0554	76.7789	0.0369935
540	2010	32.06	1064063	58	71	117	247	353	472	768	55	68	114	238	334	447	715	3	3	3	9	19	25	53	9.134e+08	23.2406	0.848338	0.060635	0.362413	-0.0277155	0.0226042	0.00637055	0.00246857	0.997531	1.03492	0.971753	0.00529171	0.046317	0.00511184	0.0461371	0	2.48491	33.33	0	40.9999	49.0091	51.0001	54.1595	0.165975
540	2011	52.82	1303809	58	71	117	247	353	472	768	55	68	114	238	334	447	715	3	3	3	9	19	25	53	1.279e+09	23.6142	0.863577	0.0348399	0.244259	-0.0912136	0.00767105	0.166446	0.00425369	0.995746	0.00078449	0.452969	0.00656129	0.00656129	0.00654707	0.00654707	0	2.3979	36.36	1	40.9999	48.9586	50.6729	53.3854	0.165975
540	2012	64.8	1012397	58	71	117	247	353	472	768	55	68	114	238	334	447	715	3	3	3	9	19	25	53	1.279e+09	23.9775	0.89857	0.0199657	0.172441	-0.0599436	0.00200477	0.113059	0.00298329	0.997017	0.0672004	0.437946	0.00227865	0.00227865	0.002276	0.002276	0	2.3979	36.36	0	41.5289	49.8045	51.2937	53.7291	0.163862
540	2013	67.44	2417460	59	72	118	248	354	474	770	56	69	115	239	335	449	717	3	3	3	9	19	25	53	1.288e+09	24.3192	0.899756	0.034699	0.344454	-0.00445183	0.0258299	0.0786012	0.00416451	0.995835	1.1316	0.407436	0.00480253	0.0074616	0.00480224	0.00746131	0	2.48491	33.33	0	41.2463	51.1585	52.7005	54.589	0.163862
540	2014	67.57	3214016	62	80	131	258	365	489	780	59	77	128	249	345	463	731	3	3	3	9	20	26	49	1.717e+09	24.4936	0.82405	0.0401352	0.283864	0.0368471	0.0196741	0.0801232	0.00352946	0.996471	0.5035	0.190518	0.00179533	0.00179533	0.00179273	0.00179273	0	2.48491	33.33	0	39.6338	49.6771	54.9752	58.66	0.127861
540	2015	32.79	5608087	62	80	131	258	365	489	780	59	77	128	249	345	463	731	3	3	3	9	20	26	49	4.683e+09	24.7378	0.766098	0.0529244	0.253899	-0.00175719	0.0220768	0.0609143	0.00274856	0.997251	0.350735	0.276649	0.00040801	0.00040801	0.00037168	0.00037168	0	2.48491	33.33	0	41.783	49.5921	52.4914	53.8506	0.121127
540	2016	69.59	5383748	62	80	131	258	365	489	780	59	77	128	249	345	463	731	3	3	3	9	20	26	49	4.697e+09	24.9882	0.781105	0.0466626	0.206963	0.00626498	0.0352436	0.0456407	0.00221375	0.959049	0.264814	0.28446	0.00056033	-0.0034537	0.0005602		0	2.48491	33.33	0	44.9696	52.5503	55.2205	56.4316	0.10365
540	2017	26.16	4652264	62	80	131	258	365	489	780	59	77	128	249	345	463	731	3	3	3	9	20	26	49	4.698e+09	25.4101	0.824242	0.0238626	0.123741	-0.029503	0.04081	0.0295776	0.00164641	0.948178	-0.188442	0.524816	0.00079405	-0.0225887	0.000794	-0.0225886	0	2.48491	33.33	0	44.8865	52.3854	55.0506	55.9632	0.10365
540	2018	25.21	4867433	62	80	131	258	365	489	780	59	77	128	249	345	463	731	3	3	3	9	20	26	49	7.005e+09	25.3478	0.806701	0.0137645	0.0747032	-0.00434904	0.0174656	0.0303735	0.00329147	0.945133	-0.10515	-0.0603609	0.00187928		0.00187926		0	2.48491	33.33	0	45.1508	52.6938	55.3747	56.2927	0.10365
540	2019	22.67	4539733	62	80	131	258	365	489	780	59	77	128	249	345	463	731	3	3	3	9	20	26	49	7.005e+09	25.5094	0.826794	0.0103799	0.0568939	0.0884594	0.0102795	0.0296607	0.00298992	0.953129	-0.110022	0.175353	0.00079045		0.00078776		0	2.3979	36.36	0	46.1662	52.564	53.9668	55.1496	0.10137
540	2020	13.78	2092347	62	80	131	258	365	489	780	59	77	128	249	345	463	731	3	3	3	9	20	26	49	7.005e+09	25.6538	0.843467	0.005498	0.0334695	0.0925496	0.0147313	0.0250269	0.00263495	0.959385	-0.432922	0.155361	0.0151116		0.014856		0	2.56495	38.46	0	46.1662	51.7299	52.3108	53.0629	0.10137
541	2010	58.68	761269	64	113	166	233	319	461	767	54	93	134	183	245	347	578	10	20	32	50	74	114	189	9.786e+08	21.8638	0.101122	0.0885412	0.0982561	0.0673249	0.101384	0.218351	0.0705143	0.929486	0.145713	0.0445552	0.0210727	0.0210727	0.0182665	0.0182665	0	2.07944	37.5	1	13.4703	26.3361	28.7744	32.7841	0.779484
541	2011	58.02	720195	65	114	167	234	320	462	768	55	94	135	184	246	348	579	10	20	32	50	74	114	189	9.786e+08	21.8724	0.100524	0.0946114	0.10522	0.0855249	0.0951414	0.203793	0.0692866	0.930713	0.155854	0.00863241	0.0216987	0.0216987	0.0213684	0.0213684	0	2.19722	33.33	1	13.4703	25.3415	27.4296	31.0599	0.779484
541	2012	21.29	779946	66	115	168	235	321	463	769	56	95	136	185	247	349	580	10	20	32	50	74	114	189	9.786e+08	21.9611	0.130811	0.121211	0.13717	0.126845	0.096862	0.156352	0.0436231	0.956377	-0.0261039	0.0927634	0.0164536	0.0164536	0.0159692	-0.0770895	0	2.07944	37.5	0	13.4703	25.4583	27.513	30.5349	0.779484
541	2013	25.91	738324	66	115	168	235	321	464	770	56	95	136	185	247	350	581	10	20	32	50	74	114	189	9.786e+08	21.9393	0.132906	0.0739616	0.0851941	0.0606906	0.115662	0.140122	0.0513473	0.948653	0.147494	-0.0216029	0.0197757	0.0197757	0.0127609	0.0124607	0	2.19722	33.33	0	13.4703	25.3091	27.5776	30.847	0.779484
541	2014	26.11	771132	66	115	168	235	321	465	771	56	95	136	185	247	351	582	10	20	32	50	74	114	189	9.786e+08	22.0415	0.171864	0.0750064	0.088595	0.0817937	0.0864269	0.123978	0.0500746	0.947956	0.214495	0.107572	0.0253277	0.0287402	0.0252909	0.0287034	0	2.19722	33.33	0	13.4703	25.8181	28.4046	31.0021	0.779484
541	2015	20.73	946312	66	115	168	235	321	465	771	56	95	136	185	247	351	582	10	20	32	50	74	114	189	1.272e+09	22.523	0.163774	0.00770255	0.00924524	0.0311369	0.0605792	0.0800947	0.0270964	0.972904	-0.0625626	0.618618	0.0183575	0.0183575	0.0180797	0.0180797	0	2.19722	33.33	0	13.4703	28.7152	34.2441	41.9911	0.779484
541	2016	30.49	1130851	66	115	168	235	321	465	771	56	95	136	185	247	351	582	10	20	32	50	74	114	189	1.272e+09	22.5316	0.179453	0.17669	0.213303	0.0475362	0.0975806	0.0731139	0.0262829		0.170266	0.00857646	0.0164586		0.01644		0	2.19722	33.33	0	13.4703	29.0941	36.2598	43.7831	0.779484
541	2017	28.85	1093604	66	115	168	235	321	465	771	56	95	136	185	247	351	582	10	20	32	50	74	114	189	1.272e+09	22.4595	0.15437	0.126668	0.152129	0.0380247	0.133248	0.0851897	0.0274048		0.12884	-0.0695649	0.0366038		0.0363186		0	2.19722	33.33	0	13.4703	29.0941	36.2598	43.6415	0.779484
541	2018	26.36	1144495	66	115	168	235	321	465	771	56	95	136	185	247	351	582	10	20	32	50	74	114	189	1.399e+09	22.4439	0.223124	0.0673209	0.0829565	0.110589	0.149319	0.0916413	0.0309091		0.00046516	-0.0154419	0.0297027		0.0296133		0	2.19722	33.33	0	13.4703	29.0941	36.2598	43.4884	0.779484
541	2019	24.6	1173658	66	115	168	235	322	466	772	56	95	136	185	248	352	583	10	20	32	50	74	114	189	1.399e+09	22.5438	0.205303	0.0515928	0.0656204	0.0822783	0.115328	0.101994	0.0271775		-0.122142	0.105049	0.00956954		0.00956223		0	2.19722	33.33	0	13.4703	29.0941	36.2598	43.5887	0.779484
541	2020	22.05	1194245	66	115	168	235	322	466	772	56	95	136	185	248	352	583	10	20	32	50	74	114	189	1.399e+09	22.8656	0.259076	0.0438488	0.0574296	0.046345	0.133136	0.0804884	0.020036		0.122046	0.379605	0.0376795		0.0360901		0	2.19722	33.33	0	13.4703	32.7385	40.2831	47.6464	0.779484
543	2010	17.29	1303339	69	197	373	820	1347	2096	4126	66	193	366	799	1291	1879	3496	3	4	7	21	56	217	630	7.730e+08	23.265	0.58094	0.0141668	0.0311118	0.0296958	0.0322177	0.387586	0.0302515	0.968233	0.137864	0.124524	0.217396	0.217396	0.205429	0.205429	0	2.19722	33.33	0	54.5385	62.9213	64.3043	65.038	0.0880011
543	2011	1.63	1426918	69	197	373	822	1354	2114	4158	66	193	366	800	1295	1890	3517	3	4	7	22	59	224	641	7.730e+08	23.4158	0.667547	-0.00661206	-0.0177507	0.0129585	0.0428709	0.538009	0.0299117	0.968785	0.36099	0.16283	0.197019	0.197517	0.195644	0.196143	1	2.19722	33.33	0	54.5385	62.14	63.0956	64.5597	0.0736741
543	2012	11.85	3721105	69	197	373	824	1358	2121	4176	66	193	366	802	1298	1895	3531	3	4	7	22	60	226	645	7.730e+08	23.5704	0.670248	0.0235087	0.0710238	0.0858637	0.0538773	0.660295	0.0283251	0.970558	0.484349	0.167134	0.131191	0.131216	0.131063	0.131012	0	2.19722	33.33	0	54.5385	62.14	64.0003	67.3991	0.0736741
543	2013	29.67	4045568	69	197	373	824	1359	2126	4193	66	193	366	802	1299	1900	3547	3	4	7	22	60	226	646	1.053e+09	23.8066	0.543037	0.0971427	0.242352	0.151534	0.0638928	0.670837	0.0267131	0.972405	0.643932	0.266394	0.112759	0.132102	0.111322	0.130666	0	2.19722	33.33	0	42.6904	53.9903	59.6076	72.133	0.1397
543	2014	29.54	4558589	69	197	373	826	1365	2146	4240	66	193	366	803	1304	1918	3589	3	4	7	23	61	228	651	1.053e+09	23.858	0.455475	0.0728529	0.145163	0.15384	0.0522991	0.60535	0.0248162	0.974346	0.0237506	0.052742	0.0320397	0.0320397	0.031769	0.031769	0	2.07944	37.5	0	42.6904	50.3169	53.6352	57.4789	0.117036
543	2015	31.14	4064459	69	197	373	828	1369	2156	4267	66	193	366	805	1308	1927	3613	3	4	7	23	61	229	654	1.790e+09	23.8491	0.424879	0.0865802	0.154675	0.13983	0.0499681	0.576413	0.0245514	0.974603	-0.121911	-0.00881056	0.0270285	0.0270285	0.0268459	0.0268459	0	2.19722	33.33	0	42.6904	47.722	50.3499	53.2727	0.0700442
543	2016	22.67	3524993	69	197	373	835	1383	2180	4306	66	193	366	812	1322	1949	3646	3	4	7	23	61	231	660	1.790e+09	24.0223	0.450682	0.0488627	0.087083	0.0716449	0.05109	0.458883	0.0200588	0.979366	-0.0587956	0.18905	0.0605868		0.0605779		0	2.19722	33.33	0	42.6904	47.722	50.0123	52.7597	0.0700442
543	2017	19.61	4036417	69	197	373	836	1389	2189	4333	66	193	366	813	1327	1956	3667	3	4	7	23	62	233	666	1.790e+09	24.0022	0.480776	0.00295684	0.00553279	0.0372704	0.0466782	0.522546	0.0198432	0.97957	0.14802	-0.0198595	0.0619064		0.0616979		0	2.19722	33.33	0	42.6904	47.9718	50.2012	52.5107	0.0700442
543	2018	16.57	4056692	69	197	372	837	1391	2191	4346	66	193	365	814	1329	1958	3679	3	4	7	23	62	233	667	1.790e+09	24.0871	0.501899	0.0230727	0.0453996	0.0473133	0.0516822	0.608318	0.0248474	0.974614	0.0990399	0.0886045	0.0291703	0.047109	0.0291202		0	2.19722	33.33	0	42.8116	48.093	49.983	53.7146	0.0698456
543	2019	23.36	5363886	69	197	373	837	1391	2192	4346	66	193	366	814	1329	1958	3679	3	4	7	23	62	234	667	2.267e+09	24.2167	0.4456	0.0342708	0.064898	0.081078	0.0476873	0.502057	0.0224979	0.977029	0.19944	0.138388	0.0205038		0.0169152		0	2.19722	33.33	0	54.9309	59.3218	62.4541	65.0255	0.0429941
543	2020	22.59	4927860	69	197	373	837	1391	2190	4346	66	193	366	814	1329	1958	3679	3	4	7	23	62	232	667	2.267e+09	24.2405	0.425592	0.0399078	0.0706929	0.0875501	0.0507913	0.453942	0.0227576	0.97678	0.0409985	0.0240956	0.0323434		0.0323017		0	2.19722	33.33	0	54.1016	57.9173	59.6202	61.0304	0.0370813
544	2010	23.19	104428	121	249	379	729	1006	1426	1768	87	157	228	442	641	925	1174	34	92	151	287	365	501	594	2.695e+08	20.7203	0.410177	0.084654	0.133779	0.138697	0.164461	0.140619	0.315238	0.684762	0.106035	0.338117	0.108402	0.108402	0.108402	0.108402	0	2.19722	33.33	1	33.1797	58.0531	58.7282	59.5119	0.736811
544	2011	18.57	130881	120	249	379	728	1006	1426	1769	86	157	228	441	641	925	1174	34	92	151	287	365	501	595	2.695e+08	21.0393	0.508813	0.068947	0.129428	0.0290825	0.155552	0.199702	0.238479	0.761521	0.226295	0.375715	0.160926	0.160926	0.160926	0.160926	0	2.19722	33.33	1	33.1797	58.0156	58.4623	59.1677	0.736811
544	2012	4.68	135889	120	249	379	728	1006	1426	1769	86	157	228	441	641	925	1174	34	92	151	287	365	501	595	2.695e+08	21.0811	0.456757	0.0722607	0.139564	0.0549316	0.198517	0.24428	0.217533	0.782467	0.0693885	0.0427187	0.145876	0.145876	0.145876	0.145876	0	2.19722	33.33	1	32.4375	57.3194	57.9451	58.6503	0.753693
544	2013	20.43	127967	120	249	379	728	1006	1426	1769	86	157	228	441	641	925	1174	34	92	151	287	365	501	595	2.695e+08	21.3398	0.544197	0.0364929	0.0738872	0.0452788	0.18778	0.244162	0.228592	0.771408	0.167136	0.295223	0.250343	0.250343	0.250343	0.250343	0	2.07944	37.5	1	31.5208	56.5805	57.1817	58.2128	0.775615
544	2014	18.56	168678	120	249	379	728	1008	1428	1772	86	157	228	441	642	926	1176	34	92	151	287	366	502	596	2.695e+08	21.5544	0.606739	0.032765	0.0777916	0.0728334	0.167016	0.284707	0.389282	0.610718	0.179267	0.239376	0.189191	0.189191	0.18892	0.18892	0	1.94591	42.86	1	31.2833	57.0095	57.9963	58.8687	0.781494
544	2015	21.37	167685	120	249	379	728	1009	1429	1774	86	157	228	441	642	926	1177	34	92	151	287	367	503	597	2.695e+08	21.6065	0.588091	0.0439036	0.108989	0.18147	0.0253608	0.281883	0.418354	0.581646	-0.103758	0.0535499	0.0954009	0.175442	0.0341911	0.114232	0	1.94591	42.86	1	29.1962	56.4081	59.0628	61.788	0.837311
544	2016	18.97	294247	128	253	378	728	1015	1425	1783	91	160	229	443	645	921	1186	37	93	149	285	370	504	597	6.498e+08	22.5484	0.152379	0.0692098	0.0954107	0.0383573	0.0354222	0.46239	0.287595		0.807481	1.56461	0.161956		0.113019		0	1.94591	42.86	1	56.618	71.2569	75.2651	77.5836	0.213844
544	2017	23.36	270102	128	253	378	728	1015	1425	1784	91	160	229	443	645	921	1187	37	93	149	285	370	504	597	6.498e+08	22.6344	0.175362	0.0498916	0.059705	0.0524756	0.081521	0.435359	0.256692		0.0421941	0.0898802	0.0592576		0.0592576		0	1.94591	42.86	1	68.7253	73.6829	75.3961	77.712	0.0368355
544	2018	29.95	316234	128	253	378	728	1015	1425	1784	91	160	229	443	645	921	1187	37	93	149	285	370	504	597	9.747e+08	22.9301	0.330266	0.0524314	0.0712559	0.0309283	0.0604806	0.331422	0.191162		0.0519439	0.344033	0.100988				0	2.19722	44.44	1	68.7253	75.4532	78.2807	79.9215	0.0625947
544	2019	27.6	618466	128	254	377	728	1015	1425	1784	91	160	228	443	645	921	1187	37	94	149	285	370	504	597	9.747e+08	23.1105	0.40869	0.0478748	0.076356	0.0707962	0.0343223	0.280842	0.161223		0.693955	0.197732	0.224716		0.1691		0	2.19722	44.44	1	68.7253	76.1014	78.7865	79.7695	0.0720259
544	2020	29.7	681682	128	254	377	728	1015	1425	1783	91	160	228	443	645	921	1187	37	94	149	285	370	504	596	9.747e+08	23.5075	0.576077	0.038231	0.0778289	0.0375746	0.0283052	0.164562	0.135321		0.235687	0.487348	0.263145		0.228425		0	2.19722	44.44	1	68.7253	76.1014	76.9671	77.7558	0.0720259
545	2014	14.93	230467	124	231	384	995	1617	2433	3117	117	210	354	909	1466	2204	2810	7	21	30	86	151	229	307	3.796e+08	21.4721	0.231992	0.025364	0.0350702	0.037424	0.0165319	0.260554	0.0245399	0.97546	-0.127292	0.801988	0.130422	0.130422	0.130422	0.130422	0	1.60944	40	0	37.2951	45.1653	52.8992	63.2214	0.107341
545	2015	21.81	231928	127	236	390	1015	1644	2466	3150	120	215	359	927	1490	2234	2840	7	21	31	88	154	232	310	9.868e+08	21.6494	0.300855	0.0565522	0.0774124	0.0266839	0.012151	0.235227	0.0199542	0.980046	-0.0341135	0.194056	0.175293	0.175293	0.175291	0.175291	0	1.60944	40	0	37.2951	44.7249	47.5191	51.9875	0.103685
545	2016	20.5	384617	137	248	409	1047	1686	2511	3199	129	226	376	954	1526	2272	2881	8	22	33	93	160	239	318	79760000	21.715	0.294113	0.046278	0.0658643	-0.047997	0.0135643	0.467728	0.0247029	0.975297	0.473607	0.0677752	0.0846321	0.0846321	0.0846262	0.0846262	0	1.38629	50	0	37.2951	40.0675	42.5003	44.2697	0.0373246
545	2017	23.72	529727	138	251	414	1063	1713	2538	3231	130	229	380	966	1548	2294	2907	8	22	34	97	165	244	324	9.868e+08	21.7357	0.271909	0.0608745	0.0848894	0.093227	0.0243261	0.444376	0.0191693		0.664326	0.0208765	0.00331672		0.00313018		0	1.60944	40	0	37.2951	40.0044	41.2266	43.066	0.0373246
545	2018	14.67	551728	140	254	417	1068	1723	2549	3243	132	231	382	970	1556	2303	2917	8	23	35	98	167	246	326	9.868e+08	21.8632	0.34333	0.0347159	0.0503052	-0.112249	0.0214623	0.376391	0.0163711		0.0652583	0.136028	0.00332951		0.00332868		0	1.60944	40	0	37.2951	40.0044	41.2054	43.1991	0.0373246
545	2019	19.93	671622	140	254	417	1068	1723	2549	3243	132	231	382	970	1556	2303	2917	8	23	35	98	167	246	326	9.868e+08	21.8518	0.32825	0.00804493	0.0121128	-0.00068053	0.0284915	0.380915	0.0161363		0.0163139	-0.0113263	0.00594757		0.00587106		0	1.60944	40	0	37.2951	40.0044	41.3386	42.8286	0.0373246
545	2020	3.01	626470	140	254	417	1068	1723	2549	3243	132	231	382	970	1556	2303	2917	8	23	35	98	167	246	326	9.868e+08	21.7837	0.37427	-0.083702	-0.128867	0.0615346	0.0328952	0.38954	0.0171904		-0.0269429	-0.0658312	0.0076142		0.00761245		1	1.60944	40	0	34.2613	36.9979	38.7006	40.1618	0.0406296
547	2010	43.73	137684	494	841	1168	2291	3239	4752	6810	347	536	813	1687	2428	3514	4825	147	305	355	604	811	1238	1985	2.448e+08	21.3515	0.280524	0.0289141	0.0407385	0.0527261	0.0996442	0.0683093	0.0113673	0.988633	0.164389	0.10415	0.0209304	0.0341257	0.0197396	0.0329349	0	1.94591	42.86	0	19.9603	24.9289	26.5207	29.532	0.193678
547	2011	38.38	142736	496	848	1180	2330	3292	4823	6884	349	543	822	1718	2472	3576	4890	147	305	358	612	820	1247	1994	6.184e+08	21.5027	0.244076	0.0661609	0.0895185	0.0268392	0.0831195	0.0408967	0.0142116	0.985788	-0.0856631	0.163198	0.0238303	0.0238303	-0.0725555	-0.0725555	0	1.94591	42.86	0	24.5371	32.25	38.2332	42.7182	0.184522
547	2012	49.11	114925	528	892	1234	2450	3424	4974	7046	373	570	858	1813	2577	3695	5020	155	322	376	637	847	1279	2026	8.349e+08	21.673	0.318555	0.061552	0.086024	0.0027577	0.0983667	0.0339028	0.0116258	0.988374	0.036216	0.185645	0.00903324	0.00903324	0.00902481	0.00902481	0	1.94591	42.86	0	22.1477	29.5212	33.9455	37.9913	0.204428
547	2013	46.39	168836	548	913	1255	2475	3474	5025	7097	390	588	876	1835	2622	3740	5065	158	325	379	640	852	1285	2032	8.349e+08	21.7661	0.373312	0.0577507	0.0884671	-0.0396902	0.127029	0.0540092	0.0111334	0.988867	0.265828	0.0975919	0.0161975	0.0161975	0.0159893	0.0159893	0	1.94591	42.86	1	21.6392	29.0127	32.767	36.697	0.209231
547	2014	58.22	177602	550	916	1258	2484	3489	5043	7121	390	588	876	1838	2630	3749	5080	160	328	382	646	859	1294	2041	9.486e+08	21.9711	0.300708	0.0725341	0.108796	0.0380392	0.122629	0.0539223	0.0278649	0.891417	0.596533	0.22747	0.0121281	0.0539192	0.0117524	0.0535434	0	1.94591	42.86	1	19.0453	28.0563	31.6722	37.6408	0.354296
547	2015	22.51	350330	551	920	1264	2490	3496	5050	7128	391	589	878	1840	2632	3751	5082	160	331	386	650	864	1299	2046	1.430e+09	22.638	0.189144	0.0421056	0.0544693	0.0252633	0.081941	0.0355842	0.0256169	0.67298	0.311624	0.948216	0.0194741	0.0251938	0.0124114	0.0181311	0	2.19722	33.33	0	8.1242	21.6622	31.082	49.0424	0.894935
547	2016	58.92	636525	551	922	1266	2495	3503	5057	7135	391	591	880	1845	2639	3758	5089	160	331	386	650	864	1299	2046	1.430e+09	22.6614	0.223353	0.0407224	0.0513167	0.0254215	0.102547	0.0605953	0.0274337	0.678125	0.818877	0.023645	0.0128166		0.0128102		0	2.19722	33.33	0	8.1242	21.6622	30.5844	48.5452	0.894935
547	2017	19.3	890430	551	922	1266	2495	3501	5056	7136	391	591	879	1845	2638	3757	5090	160	331	387	650	863	1299	2046	1.430e+09	22.7543	0.255145	0.042408	0.0557991	0.0254164	0.132795	0.0826151	0.0360467	0.694915	0.150743	0.0974375	0.0231556	0.0310624	0.0230756	0.0293554	0	2.19722	33.33	0	8.1242	21.6678	30.0422	44.4122	0.894935
547	2018	19.4	1276717	551	923	1266	2495	3504	5058	7135	391	592	880	1845	2640	3758	5089	160	331	386	650	864	1300	2046	3.252e+08	22.9563	0.22516	0.059904	0.0786806	0.020016	0.150033	0.0660034	0.0379187	0.726952	0.496127	0.223746	0.0357391		0.0355138		0	2.19722	33.33	0	7.4203	19.7904	27.5627	41.0127	0.894935
547	2019	23.34	1144191	551	922	1266	2495	3504	5058	7136	391	591	880	1845	2640	3759	5090	160	331	386	650	864	1299	2046	1.606e+09	23.1084	0.24599	0.0715799	0.0937359	0.00357203	0.167167	0.0651545	0.0402998	0.757766	0.148888	0.164385	0.0477638		0.0477324		0	2.19722	33.33	0	8.9915	19.9319	26.909	36.8167	0.804505
547	2020	22.99	1286843	551	923	1266	2495	3505	5059	7136	391	592	880	1845	2641	3759	5090	160	331	386	650	864	1300	2046	1.605e+09	23.2438	0.248536	0.0749598	0.0995944	0.0156655	0.164778	0.0544979	0.039665	0.783968	0.0982333	0.144968	0.00592211		0.00587994		0	2.19722	33.33	0	9.4339	20.5004	27.5044	34.7998	0.766871
548	2010	20.14	108932	167	397	791	1873	3007	4495	6300	123	276	460	1160	1997	3186	4691	44	121	331	713	1010	1309	1609	4.992e+08	21.5138	0.329299	0.0457714	0.0683485	0.00146768	0.0488064	0.127796	0.185954	0.813857	0.504153	0.0437107	0.0134721	0.0134721	0.0134602	0.0134849	0	2.19722	33.33	0	30.312	31.0532	31.643	32.7632	0.0125586
548	2011	16.31	97590	167	397	791	1873	3008	4498	6310	123	276	460	1160	1998	3187	4698	44	121	331	713	1010	1311	1612	4.992e+08	21.4527	0.277067	0.0315805	0.0453729	0.0555067	0.028505	0.13664	0.188611	0.811188	-0.190458	-0.0592566	0.0132765	0.0132765	0.0132421	0.0132421	0	2.19722	33.33	0	30.312	30.9939	31.3874	32.132	0.0127932
548	2012	20.76	73624	167	397	791	1873	3010	4504	6324	123	276	460	1160	2000	3192	4711	44	121	331	713	1010	1312	1613	4.992e+08	21.4933	0.292067	0.0191527	0.0267765	0.0326611	0.0279928	0.121914	0.173533	0.826273	-0.142323	0.0413927	0.0101683	0.0101683	0.00989756	0.00989756	0	2.19722	33.33	0	30.312	31.0426	31.4482	32.2276	0.0156132
548	2013	15.59	66667	167	397	791	1873	3015	4515	6335	123	276	460	1160	2001	3199	4718	44	121	331	713	1014	1316	1617	4.992e+08	21.3871	0.228587	0.00957244	0.012971	0.0520211	0.0146463	0.125713	0.183164	0.816621	-0.0440308	-0.100707	0.00787979	0.00787979	0.00758801	0.00758801	0	2.07944	37.5	0	30.312	32.0392	33.4871	35.6883	0.0295268
548	2014	17.95	61808	170	411	810	1871	3028	4508	6376	124	274	477	1160	2021	3190	4750	46	137	333	711	1007	1318	1626	4.992e+08	21.3872	0.219023	0.00998808	0.012868	0.126838	0.0173289	0.132832	0.173351	0.826434	-0.0710855	5.942e-05	0.00340101	0.00340101	0.00244775	0.00244775	0	2.07944	37.5	0	30.312	32.4631	34.0927	36.3993	0.04084
548	2015	14.38	62303	174	415	815	1876	3033	4513	6384	127	277	480	1163	2024	3193	4755	47	138	335	713	1009	1320	1629	4.992e+08	21.4452	0.273105	0.00373029	0.00495291	0.0382088	0.0102848	0.113719	0.153849	0.845948	-0.110867	0.0597352	0.00887664	0.00887664	0.00883195	0.00883195	0	2.07944	37.5	0	30.312	32.2503	33.6563	36.1011	0.0338384
548	2016	19.08	66308	172	404	799	1882	3028	4548	6413	127	280	464	1165	2010	3226	4780	45	124	335	717	1018	1322	1633	4.992e+08	21.5883	0.348942	0.0225622	0.0328766	0.0983831	0.00962752	0.124982	0.123462		0.156394	0.153803	0.0300572		0.0298715		0	2.07944	37.5	0	30.312	33.3407	35.6214	38.0372	0.0512418
548	2017	22.76	278319	172	404	799	1882	3030	4562	6427	127	280	464	1165	2012	3236	4790	45	124	335	717	1018	1326	1637	4.992e+08	21.4563	0.21483	0.0547883	0.0767671	0.127313	0.0148989	0.148263	0.131328		3.5908	-0.123641	0.0299063		0.0298531		0	2.07944	37.5	0	30.312	33.3872	34.6156	36.2793	0.0546645
548	2018	19.76	96350	174	416	816	1877	3038	4530	6410	127	277	480	1163	2028	3205	4774	47	139	336	714	1010	1325	1636	4.992e+08	21.4804	0.231998	0.0146326	0.0188447	0.0305143	0.00736431	0.131934	0.119621		-0.692368	0.0244595	0.0267848		0.0267652		0	1.94591	42.86	0	32.312	33.8686	34.5935	35.8812	0.0338585
548	2019	18.17	83604	173	409	806	1885	3039	4554	6417	128	279	470	1169	2022	3229	4781	45	130	336	716	1017	1325	1636	4.992e+08	21.5467	0.265587	0.0207251	0.0276096	-0.0302411	0.00726095	0.118086	0.103925		-0.0363836	0.0685463	0.0206435		0.0206109		0	2.19722	33.33	0	32.312	34.0594	34.8725	36.4101	0.0380245
548	2020	19.43	143150	173	409	806	1885	3039	4554	6417	128	279	470	1169	2022	3229	4781	45	130	336	716	1017	1325	1636	4.992e+08	21.5403	0.20753	0.0368207	0.0482358	-0.0535966	0.00802572	0.0971537	0.0965429		0.515067	-0.00645668	0.0189896		0.0189553		0	2.19722	33.33	0	32.312	33.7602	34.5653	36.0209	0.0287651
550	2010	73.16	4611119	376	458	636	1511	2953	5037	7343	246	312	458	1121	2294	3822	5548	130	146	178	390	659	1215	1795	8.632e+08	23.1425	0.444496	0.178887	0.312261	0.241834	0.0147963	0.201017	0.0275119		0.511319	0.354864	0.0554368		0.0550843		0	2.19722	33.33	0	41.0299	72.6865	75.3567	79.2996	0.731155
550	2011	71.15	5648683	377	459	637	1517	2967	5059	7375	247	313	459	1124	2303	3836	5570	130	146	178	393	664	1223	1805	8.632e+08	23.193	0.37164	0.164877	0.278108	0.0970831	0.0261091	0.192893	0.0248143		0.107123	0.0518023	0.0918529		0.0916354		0	2.19722	33.33	0	41.0299	73.246	76.0557	80.1428	0.731155
550	2012	70.47	6380273	377	459	638	1522	2974	5074	7409	247	313	460	1128	2309	3847	5600	130	146	178	394	665	1227	1809	8.632e+08	23.2967	0.375408	0.123525	0.197205	0.172824	0.027994	0.175578	0.0215464	0.978454	0.00101439	0.109265	0.117902	0.124755	0.117707	0.12456	0	2.19722	33.33	0	41.0299	73.6969	76.5066	79.7703	0.731155
550	2013	76.49	8162152	377	459	638	1523	2976	5076	7413	247	313	460	1129	2311	3849	5602	130	146	178	394	665	1227	1811	8.632e+08	23.5256	0.443279	0.116066	0.197798	0.190892	0.0282904	0.260143	0.0378457	0.956753	0.195425	0.257212	0.0813305	0.0940042	0.0809449	0.103206	0	2.19722	33.33	0	41.0299	74.5382	76.2077	79.4361	0.77991
550	2014	80.18	6732192	380	462	642	1535	3020	5128	7471	249	315	463	1137	2346	3892	5648	131	147	179	398	674	1236	1823	8.632e+08	23.6935	0.456394	0.117167	0.21318	0.214913	0.035357	0.228464	0.0317667	0.968056	0.222482	0.182773	0.0781163	0.0781163	0.0774414	0.0774414	0	2.19722	33.33	0	41.0299	74.5382	76.2269	79.4888	0.77991
550	2015	84.77	6962503	385	467	647	1541	3028	5136	7484	252	318	466	1140	2351	3897	5655	133	149	181	401	677	1239	1829	8.632e+08	23.7702	0.430844	0.109604	0.196821	0.091463	0.0691861	0.222641	0.0324858	0.96735	-0.0395264	0.0797167	0.0791372	0.0791372	0.0768973	0.0768973	0	2.19722	33.33	0	41.0299	75.6649	78.2172	81.934	0.77991
550	2016	58.82	8179819	389	471	651	1547	3034	5143	7494	254	320	468	1144	2355	3902	5662	135	151	183	403	679	1241	1832	8.632e+08	23.9217	0.493372	0.0578782	0.108077	0.187533	0.0478549	0.228154	0.0302972	0.969561	0.0858637	0.16356	0.0543611		0.0542297		0	2.19722	33.33	0	41.0299	75.6649	78.0057	81.385	0.77991
550	2017	20.9	9425993	389	471	651	1552	3044	5154	7506	254	320	468	1147	2362	3909	5670	135	151	183	405	682	1245	1836	8.632e+08	23.996	0.52348	0.0271608	0.0553157	0.0255769	0.0874446	0.228797	0.0306263	0.969242	0.176909	0.0771613	0.0416363		0.0375648		0	2.19722	33.33	0	41.0299	75.6649	78.0057	80.9145	0.77991
550	2018	7.95	9184266	389	471	651	1552	3045	5158	7511	254	320	468	1147	2363	3913	5675	135	151	183	405	682	1245	1836	8.632e+08	23.8759	0.556152	0.00368955	0.0080005	-0.00434212	0.114318	0.242726	0.0358299	0.964022	-0.0987824	-0.113222	0.0525064		0.0524012		0	2.30259	30	0	41.0299	75.7474	78.9934	82.2789	0.77991
550	2019	2.2	7854614	389	471	651	1552	3045	5158	7510	254	320	468	1147	2363	3913	5674	135	151	183	405	682	1245	1836	8.632e+08	23.9137	0.568016	0.00619821	0.0141575	0.112635	0.0908794	0.235178	0.0390458		0.0327192	0.0385527	0.069106		0.0689398		0	2.19722	33.33	0	41.0299	75.7474	78.0882	81.0849	0.77991
550	2020	12.68	9203020	389	471	651	1552	3045	5158	7510	254	320	468	1147	2363	3913	5674	135	151	183	405	682	1245	1836	8.632e+08	24.0621	0.610204	0.0209855	0.0512683	0.131216	0.106435	0.183286	0.0330454		0.13444	0.159954	0.0580494		0.0567048		0	2.19722	33.33	0	41.0299	75.3592	77.7	80.2218	0.77991
552	2010	17.88	231136	62	145	221	472	754	1496	1927	25	91	157	319	481	837	1182	37	54	64	153	273	659	745	1.779e+08	20.2519	0.303679	0.0934826	0.134108	0.280951	0.112124	0.287694	0.14521	0.85479	0.454032	0.0658282	0.124252	0.124252	0.124252	0.124252	0	2.30259	40	0	47.1093	50.2414	50.8971	51.7494	0.0578215
552	2011	19.85	1660100	62	145	221	472	754	1496	1927	25	91	157	319	481	837	1182	37	54	64	153	273	659	745	1.779e+08	20.4133	0.317642	0.104316	0.151451	-0.0167955	0.241783	0.263905	0.118604	0.881396	0.326906	0.175191	0.184594	0.184594	0.184594	0.184594	0	2.3979	36.36	0	47.1093	49.8114	50.2439	50.9627	0.0486933
552	2012	25.04	1184791	73	97	203	469	939	1557	1944	29	43	126	301	550	876	1190	44	54	77	168	389	681	754	1.779e+08	22.3492	0.573852	0.153818	0.335512	0.0208273	0.0972503	0.159075	0.352966	0.647034	2.93931	5.92988	0.72302	0.72302	0.72302	0.72302	0	2.56495	30.77	0	47.1135	48.0972	48.955	49.7283	0.0109295
552	2013	25.74	974284	73	97	203	469	939	1557	1944	29	43	126	301	550	876	1190	44	54	77	168	389	681	754	7.189e+08	22.4698	0.54552	0.0792089	0.179544	0.0805243	0.0805076	0.136822	0.301735	0.698265	-0.0816951	0.128228	0.0646267	0.0646267	0.0645901	0.0645901	0	2.63906	35.71	0	73.8294	74.1714	74.3532	74.7095	0.00273574
552	2014	20.8	1043076	73	97	203	469	939	1557	1944	29	43	126	301	550	876	1190	44	54	77	168	389	681	754	7.189e+08	22.5641	0.570138	0.055165	0.124923	0.00343576	0.105467	0.116884	0.265555	0.734445	-0.11299	0.0988669	0.073106	0.073106	0.0731045	0.0731045	0	2.70805	33.33	0	73.8294	74.2485	74.5256	74.9104	0.00294129
552	2015	17.17	914580	73	97	204	470	941	1559	1946	29	43	126	301	550	876	1190	44	54	78	169	391	683	756	1.143e+09	22.9487	0.338593	0.023164	0.0408084	-0.00235052	0.093839	0.368457	0.182779	0.817221	-0.198763	0.469011	0.136206	0.136206	0.135788	0.135788	0	2.70805	33.33	0	46.4153	54.3735	62.2441	79.792	0.0866694
552	2016	18.64	797462	73	97	204	470	941	1559	1946	29	43	126	301	550	876	1190	44	54	78	169	391	683	756	2.287e+09	22.9251	0.305095	0.0243147	0.0358646	0.0539805	0.0774249	0.338584	0.183414		0.124941	-0.0233408	0.0227685				0	2.70805	33.33	0	46.4153	54.286	61.7063	70.7677	0.0847853
552	2017	26.03	1250292	73	97	204	470	941	1559	1946	29	43	126	301	550	876	1190	44	54	78	169	391	683	756	2.287e+09	23.0069	0.299799	0.0586449	0.0840594	0.0620861	0.0425643	0.317939	0.16506		0.33686	0.0852127	0.0198636		0.0184345		0	2.56495	38.46	0	46.4153	54.286	61.4855	70.0305	0.0847853
552	2018	26.18	1300143	73	97	204	470	941	1559	1946	29	43	126	301	550	876	1190	44	54	78	169	391	683	756	2.287e+09	23.0388	0.279271	0.0575166	0.0809377	0.0519266	0.0285456	0.318277	0.155791		0.0280621	0.0324261	0.0134429		0.0134025		0	2.70805	33.33	0	46.4153	54.286	61.4855	69.2308	0.0847853
552	2019	25.08	1460544	73	97	202	471	944	1564	1943	29	43	124	300	552	878	1189	44	54	78	171	392	686	754	2.287e+09	23.1112	0.285366	0.0499905	0.0696663	0.0425161	0.0842027	0.306426	0.185921		-0.00883651	0.075143	0.0256755		0.0256745		0	2.70805	33.33	0	46.4153	54.286	61.4855	68.4901	0.0847853
552	2020	24.94	1253030	73	97	202	471	944	1564	1943	29	43	124	300	552	878	1189	44	54	78	171	392	686	754	2.287e+09	23.3291	0.369849	0.0364609	0.0545978	0.0471545	0.0363318	0.241646	0.146349		-0.0909668	0.243452	0.0108758		0.00941177		0	2.63906	35.71	0	46.4153	54.286	60.4855	65.0376	0.0847853
553	2010	15.18	502506	289	421	673	1081	1722	2569	3927	249	341	495	794	1240	1895	2899	40	80	178	287	482	674	1028	5.939e+08	21.4238	0.445368	0.0116278	0.021254	0.0348522	0.0425922	0.350914	0.0727082	0.927292	-0.0486718	-0.0118745	0.124668	0.124668	0.124606	0.119702	0	2.30259	40	0	20.0173	21.2421	22.1987	24.1832	0.0350691
553	2011	14.15	555173	290	422	674	1082	1725	2572	3939	250	342	496	795	1243	1898	2905	40	80	178	287	482	674	1034	5.939e+08	21.553	0.491651	0.0249827	0.0471373	0.0765124	0.0463301	0.486021	0.0643156	0.935684	0.210788	0.137872	0.0959303	0.0959303	0.0952501	0.0952501	0	2.30259	40	0	20.0173	21.168	21.997	23.2654	0.0350691
553	2012	19.18	799976	297	429	681	1089	1733	2581	3952	256	348	502	801	1250	1905	2916	41	81	179	288	483	676	1036	5.939e+08	21.601	0.474181	0.0444546	0.0859368	0.097107	0.0752296	0.544017	0.0598231	0.940177	0.233589	0.04922	0.0653872	0.0653872	0.0649495	0.0649495	0	1.94591	42.86	0	20.152	21.2749	21.9154	22.9679	0.0348347
553	2013	24.9	899841	302	436	691	1100	1744	2593	3964	258	352	509	808	1257	1912	2923	44	84	182	292	487	681	1041	5.939e+08	21.7196	0.428993	0.125145	0.227639	0.295281	0.0772325	0.488955	0.0507228	0.949277	0.312697	0.125869	0.147342	0.147342	0.147229	0.144482	0	2.07944	37.5	0	20.152	33.5028	35.8747	39.827	0.525956
553	2014	26.05	1008202	316	456	714	1124	1770	2638	4026	272	372	531	830	1281	1952	2977	44	84	183	294	489	686	1049	5.939e+08	21.7997	0.315886	0.174135	0.276481	0.238276	0.0666721	0.425596	0.0477187	0.952281	0.0171251	0.0834586	0.145783	0.145783	0.145782	0.145782	0	2.07944	37.5	0	20.152	31.5112	32.8509	34.5701	0.525956
553	2015	20.2	732295	316	456	714	1124	1770	2640	4032	272	372	531	830	1281	1953	2982	44	84	183	294	489	687	1050	5.939e+08	21.8143	0.295535	0.0480264	0.069166	0.0927327	0.0606094	0.565636	0.0556114	0.944389	-0.306992	0.0146435	0.102046	0.102046	0.102046	0.102046	0	1.94591	42.86	0	20.152	31.8945	33.2018	35.2804	0.525956
553	2016	11.13	7054504	316	457	715	1129	1778	2649	4044	272	373	532	833	1286	1959	2991	44	84	183	296	492	690	1053	5.939e+08	21.8168	0.328263	-0.0249876	-0.036315	0.089908	0.0698883	0.537499	0.0696054		-0.14526	0.00255793	0.0439483		0.0360989		1	1.94591	42.86	0	20.152	31.4531	32.6399	33.8842	0.525956
553	2017	19.05	9005773	316	459	717	1132	1782	2660	4060	272	375	534	836	1289	1967	3002	44	84	183	296	493	693	1058	2.447e+09	24.4024	0.525974	0.0725785	0.148763	0.0999242	0.127653	0.155034	0.101898	0.799902	11.8426	12.2715	0.503652		0.471029		0	1.79176	33.33	0	77.3268	82.8221	83.3505	84.1281	0.0660934
553	2018	25.42	8017956	316	459	717	1132	1783	2666	4067	272	375	534	836	1289	1971	3007	44	84	183	296	494	695	1060	2.447e+09	24.4801	0.479588	0.0582935	0.117027	0.0467653	0.15222	0.154852	0.13261	0.771951	0.0753813	0.0807439	0.0852196	0.0855565	0.0240945	0.0244314	0	1.60944	40	0	74.0177	80.2814	82.1797	83.3972	0.0660934
553	2019	18.15	8008174	316	459	717	1132	1783	2666	4067	272	375	534	836	1289	1971	3007	44	84	183	296	494	695	1060	2.447e+09	24.5363	0.506024	0.00628914	0.012409	0.0186246	0.176735	0.15323	0.128857	0.771534	0.0760535	0.0578437	0.0411095	0.0673155	0.0367508		0	1.60944	40	0	74.0177	80.2814	82.5318	84.0004	0.0660934
553	2020	18.11	9394887	316	459	717	1132	1783	2666	4067	272	375	534	836	1289	1971	3007	44	84	183	296	494	695	1060	2.344e+09	24.5692	0.542021	0.00766105	0.0161054	0.0432259	0.187322	0.140512	0.111674	0.790375	0.0319844	0.0333877	0.0434939	0.05169	0.0429932		0	1.60944	40	0	72.8824	79.3156	81.5693	82.8902	0.070056
557	2016	16.64	122116	151	210	228	425	473	643	848	120	172	188	373	390	455	558	31	38	40	52	83	188	290	1.458e+09	22.3425	0.220359	0.00157086	0.00207863	0.0147589	0.018078	0.699425	0.101282		-0.227825	-0.0771069	0.00111274		0.00111219		0	2.19722	33.33	0	29.4725	50.3033	60.0518	61.0821	0.540365
557	2017	18.43	236507	151	210	228	425	473	643	848	120	172	188	373	390	455	558	31	38	40	52	83	188	290	1.458e+09	22.3415	0.202265	0.0172374	0.0218559	0.0598657	0.0162523	0.688976	0.0987307		0.42433	-0.00107541	0.00269058		0.00269043		0	2.19722	33.33	0	29.4725	50.0907	59.8392	61.4095	0.533163
557	2018	18.93	263162	151	210	228	425	473	642	848	120	172	188	373	390	454	558	31	38	40	52	83	188	290	1.458e+09	22.4765	0.146288	0.0272455	0.0329206	0.0409491	0.0208408	0.581241	0.0839765		0.153564	0.144624	0.00630417		0.00624386		0	2.07944	37.5	0	29.4725	50.0907	59.8392	61.4191	0.533163
557	2019	20.61	267142	151	210	228	425	473	643	848	120	172	188	373	390	455	558	31	38	40	52	83	188	290	1.458e+09	22.3876	0.0582207	0.00810306	0.00904572	0.0327619	0.0233938	0.639956	0.0893148		0.0512121	-0.0850819	0.0110736		0.0109097		0	2.19722	33.33	0	29.4725	50.0907	59.8392	61.7376	0.533163
557	2020	21.6	309797	151	210	228	425	473	643	848	120	172	188	373	390	455	558	31	38	40	52	83	188	290	1.458e+09	22.423	0.0593996	0.0319277	0.033923	0.0314664	0.020258	0.606577	0.0839017		0.119943	0.0359826	0.0018029		0.00178231		0	2.19722	33.33	0	29.4725	50.0907	59.8392	61.3822	0.533163
558	2010	30.17	572216	448	645	803	1543	2805	4748	7246	385	553	705	1369	2522	3822	5517	63	92	98	174	283	926	1729	3.707e+08	22.0477	0.76416	0.05255	0.212493	-0.077686	0.00015801	0.0755203	0.00044644	0.99195	0.625752	0.477648	0.00402712	0.00402712	0.00361857	0.00361857	0	2.19722	33.33	0	65.9345	69.1519	70.0472	71.6075	0.0409063
558	2011	23.9	293421	449	646	807	1550	2822	4773	7274	385	553	708	1373	2533	3840	5538	64	93	99	177	289	933	1736	6.303e+08	22.2541	0.781555	0.0123807	0.054722	-0.0951657	0.00073673	0.0601131	0.00029788	0.993517	-0.455358	0.229285	0.00076747	0.00076747	0.00067199	0.00067199	0	2.19722	33.33	0	65.9345	71.09	72.944	74.7305	0.0541284
558	2012	18.5	342335	449	647	808	1556	2833	4791	7300	385	554	709	1377	2540	3852	5556	64	93	99	179	293	939	1744	6.303e+08	22.4945	0.806471	0.00949219	0.0464173	0.0523164	0.00047475	0.0444434	9.819e-05	0.995038	0.183576	0.271654	0.00031309	0.00031309	0.00011124	-0.00015109	0	2.19722	33.33	0	50.0683	67.5211	68.431	69.5434	0.316897
558	2013	23.91	674975	449	647	809	1561	2841	4804	7321	385	554	710	1380	2546	3862	5573	64	93	99	181	295	942	1748	6.303e+08	22.5581	0.843875	0.0100139	0.0574742	0.120552	0.00205041	0.0405531	3.068e-05	0.995405	0.782176	0.0656558	0.00034601	0.00034601	9.431e-05	9.431e-05	0	2.07944	37.5	0	50.0683	67.5211	68.5049	70.0702	0.316897
558	2014	26.05	1252687	449	648	812	1575	2864	4832	7351	385	554	712	1392	2562	3883	5595	64	94	100	183	302	949	1756	8.595e+08	22.2661	0.6261	0.0233053	0.0935085	-0.0256312	0.00337953	0.0578237	1.343e-05	0.991129	0.774199	-0.253164	0.00419033	0.00951041	0.0041515	0.00947159	0	2.07944	37.5	0	47.6969	63.2063	69.0586	76.0246	0.243932
558	2015	0.46	961980	449	648	813	1582	2875	4851	7376	385	554	713	1398	2572	3900	5617	64	94	100	184	303	951	1759	8.595e+08	21.7638	0.521308	-0.0937996	-0.226895	-0.0171292	0.0113273	0.0930503	1.258e-05	0.999892	-0.31991	-0.394886	0.00057189	0.00057189	0.00011469	-0.0128798	1	1.94591	42.86	0	47.6969	60.4953	61.9368	64.5931	0.243932
558	2016	25.64	1183612	449	648	813	1586	2896	4890	7418	385	554	713	1400	2590	3932	5652	64	94	100	186	306	958	1766	8.595e+08	21.6574	0.45875	0.0204538	0.0402391	0.114549	0.0143219	0.104835	1.049e-05	0.989662	0.503182	-0.10098	0.00780171	0.00780171	0.00757138	-0.00684805	0	2.19722	33.33	0	47.6969	58.401	59.9596	61.7029	0.129091
558	2017	25.43	446658	449	648	814	1591	2913	4910	7438	385	554	713	1403	2605	3949	5669	64	94	101	188	308	961	1769	1.289e+09	21.6602	0.457423	0.0176422	0.0325554	-0.0428737	0.00602856	0.101779	0.0123622	0.973225	-0.651537	0.00283184	0.0883372		0.0881425		0	2.19722	33.33	0	47.6969	58.401	58.9867	60.0239	0.129091
558	2018	-7.97	257147	449	648	814	1592	2917	4927	7447	385	554	713	1404	2609	3959	5677	64	94	101	188	308	968	1770	1.289e+09	21.736	0.509575	-0.0204518	-0.0396726	0.168607	0.018449	0.0843532	0.0481421		-0.46953	0.0787263	0.118628		0.118558		1	2.19722	33.33	0	47.6969	54.2353	54.8105	55.9115	0.129091
558	2019	21.49	41500	449	648	814	1592	2916	4919	7447	385	554	713	1404	2608	3957	5677	64	94	101	188	308	962	1770	1.289e+09	21.607	0.468859	0.00945466	0.0185577	-0.0364407	0.00679312	0.112199	0.0251349		-0.803768	-0.120953	0.053085		0.0381579		0	2.19722	33.33	0	29.9	52.8546	53.4596	54.6878	0.561798
558	2020	1.66	35616	449	648	814	1592	2917	4930	7445	385	554	713	1404	2609	3961	5675	64	94	101	188	308	969	1770	1.289e+09	21.4961	0.436977	-0.031927	-0.0584532	0.00607379	0.00442	0.123141	0.0274731		0.0157902	-0.105019	0.0429261				1	2.19722	33.33	0	29.9	49.8539	51.2505	52.6113	0.461425
559	2010	52.16	2292300	438	671	848	1724	3021	5204	7262	389	586	751	1538	2654	3993	5503	49	85	97	186	367	1211	1759	1.226e+09	22.8125	0.499961	0.0680287	0.159676	0.0558752	0.133347	0.244128	0.014819	0.983479	0.403919	0.390605	0.0588587	0.0588587	0.0213112	0.0213112	0	2.19722	33.33	0	51.5291	57.5073	60.965	64.2244	0.0769284
559	2011	55.41	2720496	436	673	843	1704	3035	5215	7307	387	587	744	1516	2663	4005	5534	49	86	99	188	372	1210	1773	1.593e+09	22.8985	0.531791	0.0603453	0.124825	0.0471192	0.147271	0.239863	0.0157868	0.982652	0.0452415	0.0898594	0.0767258	0.0767258	0.0703444	0.0703444	0	2.19722	33.33	0	51.5291	57.5227	60.4248	63.5242	0.0772278
559	2012	57.01	2601671	439	673	851	1734	3049	5244	7315	389	587	753	1544	2672	4020	5541	50	86	98	190	377	1224	1774	1.593e+09	22.8708	0.535614	0.0439594	0.094268	0.07179	0.167951	0.27875	0.0225178	0.975877	0.0203532	-0.0273963	0.0388237	0.0602109	0.032523	0.0539102	0	2.19722	33.33	0	51.5291	54.3713	55.7565	57.9485	0.0390883
559	2013	61.67	2594426	439	673	851	1738	3058	5255	7336	389	587	753	1547	2678	4028	5558	50	86	98	191	380	1227	1778	1.593e+09	22.9998	0.605591	0.065947	0.154391	0.137441	0.168574	0.267121	0.0212178	0.976961	0.110596	0.137722	0.0466122	0.121818	0.0423781	0.117584	0	2.19722	33.33	0	51.5291	54.3713	55.4363	57.1381	0.0390883
559	2014	61.4	2470358	436	674	846	1724	3078	5269	7383	387	588	746	1532	2692	4043	5590	49	86	100	192	386	1226	1793	1.912e+09	23.2001	0.633816	0.0722776	0.190763	0.114114	0.148628	0.232115	0.0154671	0.983042	0.0611863	0.221753	0.0539601	0.0539601	0.0406705	0.0391383	0	2.19722	33.33	0	51.5291	54.1402	54.8357	56.0802	0.0390883
559	2015	63.47	3562017	436	674	847	1729	3089	5287	7407	387	588	747	1536	2702	4059	5611	49	86	100	193	387	1228	1796	2.294e+09	23.2685	0.640637	0.068035	0.187602	0.0955095	0.159933	0.227098	0.0143547	0.984253	0.0419741	0.0708777	0.0374137	0.0374137	0.0352907	0.0352907	0	2.19722	33.33	0	51.5291	55.7525	57.9839	59.9008	0.0428732
559	2016	60.15	3076887	439	673	853	1756	3113	5332	7431	389	587	754	1561	2722	4089	5635	50	86	99	195	391	1243	1796	2.294e+09	23.1672	0.589862	0.0734005	0.191414	0.108371	0.175053	0.254813	0.0167995	0.98166	0.0531554	-0.0964235	0.044227	0.0614446	0.0394738	0.0550537	0	2.19722	33.33	0	51.5291	54.8787	57.036	59.1478	0.0390883
559	2017	26.22	3440873	439	673	853	1761	3130	5351	7451	389	587	754	1564	2737	4106	5652	50	86	99	197	393	1245	1799	2.753e+09	23.1682	0.532298	0.0801438	0.182587	0.103282	0.166206	0.263163	0.0168464	0.981958	0.0341578	0.00100966	0.0465238		0.0410648		0	2.07944	37.5	0	56.5019	61.6604	63.9354	66.4082	0.0556486
559	2018	23.85	3281782	435	675	852	1757	3124	5311	7443	385	587	753	1560	2734	4079	5649	50	88	99	197	390	1232	1794	2.753e+09	23.2122	0.546613	0.0634923	0.137911	0.0101474	0.152791	0.257368	0.0162106	0.982646	0.0186329	0.0450171	0.051613		0.0475026		0	2.19722	33.33	0	56.5085	61.5013	63.7763	66.7151	0.0527112
559	2019	21.01	3247347	439	673	853	1762	3134	5357	7460	389	587	754	1565	2741	4111	5660	50	86	99	197	393	1246	1800	2.753e+09	23.2105	0.54705	0.0453448	0.100062	0.106122	0.16039	0.267636	0.0127639	0.987233	-0.0687349	-0.00167707	0.0427069		0.0259838		0	2.19722	33.33	0	56.5085	61.5013	64.2896	68.0874	0.0527112
559	2020	23.22	3086481	439	673	853	1762	3134	5357	7460	389	587	754	1565	2741	4111	5660	50	86	99	197	393	1246	1800	3.304e+09	23.4635	0.428987	0.03224	0.0620706	0.0800978	0.120342	0.199605	0.0114463	0.988552	0.0284068	0.287816	0.0268943		0.0226923		0	2.19722	33.33	0	63.7571	66.7372	68.6504	70.7069	0.0263263
560	2010	21.62	379160	93	139	179	336	446	548	754	87	132	171	323	424	498	669	6	7	8	13	22	50	85	1.344e+08	21.9351	0.815963	0.00882082	0.044875	0.151873	0.0053297	0.0812729	0.00159335	0.997623	0.108702	0.172746	0.0181891	0.0181891	0.0181853	0.0181853	0	1.94591	42.86	0	31.1274	37.4371	39.2079	40.9215	0.149642
560	2011	21.51	465793	93	139	179	337	447	549	755	87	132	171	324	425	499	670	6	7	8	13	22	50	85	1.645e+08	22.1517	0.75425	0.024964	0.114397	-0.00060862	0.00265115	0.0659538	0.00119483	0.998174	0.13018	0.241889	0.0138436	0.0138436	0.00234825	-0.00687144	0	1.94591	42.86	0	25.4273	46.2522	50.1506	56.2221	0.72015
560	2012	23.03	796730	93	139	179	339	449	551	759	87	132	171	326	427	501	674	6	7	8	13	22	50	85	1.645e+08	22.0974	0.716999	0.0390763	0.148089	-0.0550549	0.00262263	0.0674681	0.00128772	0.998046	0.77936	-0.0528807	0.0134827	0.0134827	0.00748918	0.00748918	0	1.79176	50	0	25.4273	45.1547	47.2942	49.8902	0.72015
560	2013	21.92	657530	93	139	179	339	449	553	762	87	132	171	326	427	503	677	6	7	8	13	22	50	85	1.715e+08	22.295	0.745479	0.0214139	0.0800942	-0.00619575	0.00704103	0.0540002	0.00092168	0.998532	-0.353085	0.21844	0.0160877	0.0160877	0.0147183	0.0144802	0	1.94591	42.86	0	24.3996	43.7622	46.8066	50.268	0.72015
560	2014	16.62	459841	94	140	180	340	450	554	764	88	133	172	327	428	504	679	6	7	8	13	22	50	85	1.699e+08	22.2235	0.716329	0.0192403	0.0716384	-0.00663234	0.00722002	0.131034	0.00118688	0.998226	-0.0842717	-0.0690107	0.0161397	0.0161397	0.0160388	-0.0652217	0	1.94591	42.86	0	24.6275	46.0299	48.5359	51.8925	0.72015
560	2015	5.19	398770	94	140	180	340	451	555	766	88	133	172	327	428	504	680	6	7	8	13	23	51	86	1.170e+09	22.531	0.382268	0.0038233	0.00802907	-0.00415862	0.00598815	0.054008	0.00093991	0.998628	-0.183949	0.360016	0.00791522	0.00791522	0.00757521	0.00757521	0	1.94591	42.86	1	19.337	38.8889	56.0285	79.4754	0.511117
560	2016	17.65	547661	94	140	180	340	451	555	766	88	133	172	327	428	504	680	6	7	8	13	23	51	86	1.170e+09	22.6234	0.431852	0.0137193	0.0231826	0.0198152	0.00627914	0.0436719	0.077126		0.431921	0.0968522	0.0410856		0.0403533		0	1.94591	42.86	1	19.337	38.8889	56.0285	74.0933	0.511117
560	2017	16.51	356545	94	140	180	340	451	555	766	88	133	172	327	428	504	680	6	7	8	13	23	51	86	1.625e+09	23.5642	0.530688	0.00636185	0.012799	3.214e-05	0.0639942	0.0247235	0.0780359	0.658457	-0.312045	1.56209	0.0420864		0.0412071		0	1.94591	42.86	1	13.922	30.0306	43.1792	62.2621	0.645953
560	2018	25.91	3428175	36	66	101	205	378	512	875	26	47	72	160	307	434	772	10	19	29	45	71	78	103	2.356e+09	23.6339	0.483221	0.0392035	0.0793798	0.0438289	0.0588607	0.0229012	0.0718364	0.681788	7.10909	0.0721862	0.0400353	0.0914688	0.0394171	0.0908505	0	1.94591	42.86	1	17.4498	33.7955	43.6029	57.157	0.474428
560	2019	26.81	3590680	36	66	101	205	377	512	875	26	47	72	160	307	434	772	10	19	29	45	70	78	103	2.356e+09	23.6933	0.469037	0.0451779	0.0862039	0.06079	0.0686531	0.0182586	0.0727281	0.679568	0.0485702	0.0611224	0.0291881	0.0432192	0.0290981		0	1.94591	42.86	1	17.4498	33.7955	42.4494	54.1155	0.474428
560	2020	21.71	2664530	36	66	100	205	378	512	875	26	47	71	160	307	434	772	10	19	29	45	71	78	103	2.356e+09	23.7252	0.484001	0.0164014	0.0313385	0.111463	0.066578	0.0164478	0.0692437	0.691658	-0.145968	0.0324305	0.0334766	0.0384522	0.0333854	0.0382486	0	2.19722	33.33	1	17.4497	33.1608	41.7803	52.1734	0.474428
561	2010	22.01	275411	118	210	302	642	918	1177	1486	80	145	215	435	615	772	976	38	65	87	207	303	405	510	5.958e+08	20.9723	0.38777	0.136049	0.297069	0.0790446	0.30577	0.102467	0.0451142	0.954886	10.4624	4.63145	0.219406	0.219406	0.150711	0.150711	0	2.19722	33.33	0	42.3073	56.5717	58.0869	60.6849	0.305605
561	2011	22.09	340743	118	210	302	643	919	1178	1487	80	145	215	436	616	773	977	38	65	87	207	303	405	510	5.958e+08	21.0808	0.37062	0.0900598	0.144961	0.0357722	0.351308	0.103867	0.0397574	0.960243	0.140742	0.114613	0.037184	0.037184	0.037184	0.037184	0	2.19722	33.33	0	42.3073	56.5239	58.5681	61.5607	0.305605
561	2012	17.01	265820	118	210	302	643	919	1179	1488	80	145	215	436	616	774	978	38	65	87	207	303	405	510	5.958e+08	21.2077	0.428241	0.0210816	0.0352097	-0.0302061	0.365818	0.103508	0.0335213	0.966479	-0.0429047	0.135285	0.0278674	0.0278674	0.0277695	0.0277695	0	2.07944	37.5	0	42.3073	56.0219	57.1693	59.2127	0.305605
561	2013	15.84	277169	118	210	302	643	919	1179	1488	80	145	215	436	616	774	978	38	65	87	207	303	405	510	5.958e+08	21.234	0.405321	0.0183013	0.0313717	0.0532838	0.303373	0.0925345	0.0399625	0.960038	-0.125599	0.0267192	0.0149962	0.0149962	0.0145372	0.0145372	0	2.19722	33.33	0	42.3073	55.8188	56.9115	58.9849	0.305605
561	2014	20.03	269983	118	210	302	643	919	1179	1489	80	145	215	436	616	774	978	38	65	87	207	303	405	511	5.958e+08	21.3682	0.45517	0.0240425	0.042322	0.0213216	0.291157	0.0776727	0.0334628	0.966537	0.170112	0.143624	0.0231875	0.0231875	0.0231045	0.0227257	0	2.19722	33.33	0	42.3073	56.7181	58.3447	60.4834	0.305605
561	2015	17.75	402527	119	211	303	644	921	1181	1492	81	146	216	437	617	775	979	38	65	87	207	304	406	513	5.958e+08	21.5415	0.503268	0.0447516	0.0862759	0.0650761	0.261946	0.0602553	0.0271974	0.972803	0.163124	0.189137	0.0463782	0.0463782	0.0461658	0.0461658	0	2.19722	33.33	0	42.3073	57.1195	59.3745	61.0938	0.305605
561	2016	16.68	355516	119	211	303	644	921	1181	1492	81	146	216	437	617	775	979	38	65	87	207	304	406	513	5.958e+08	21.5598	0.457936	0.0463364	0.089176	-0.0123948	0.276096	0.0805335	0.0300779		0.0390245	0.0185577	0.0704641		0.0704152		0	2.19722	33.33	0	42.3073	57.6599	59.9036	61.7719	0.305605
561	2017	15.39	307662	120	212	304	645	922	1182	1493	82	147	217	438	618	776	980	38	65	87	207	304	406	513	5.958e+08	21.7443	0.495297	0.034973	0.067041	0.0741081	0.234102	0.114557	0.0358088		0.0872267	0.202552	0.0436279		0.043624		0	2.07944	37.5	0	41.733	55.8579	57.7092	59.61	0.305605
561	2018	12.35	422324	120	212	304	645	922	1182	1493	82	147	217	438	618	776	980	38	65	87	207	304	406	513	6.048e+08	21.7909	0.483476	0.0348978	0.0683265	0.0302229	0.238064	0.0960776	0.0329968		0.00580133	0.0476782	0.0281379		0.0281376		0	2.19722	33.33	0	41.6829	54.9747	55.7869	56.886	0.305605
561	2019	10.53	511197	120	212	304	645	922	1182	1493	82	147	217	438	618	776	980	38	65	87	207	304	406	513	5.958e+08	21.8951	0.496983	0.0316822	0.0621928	0.0738259	0.239047	0.076111	0.0305632		0.09888	0.109878	0.0364217		0.0343187		0	2.19722	33.33	0	41.6883	55.1526	55.9856	57.433	0.305605
561	2020	12.78	491278	120	212	304	645	922	1182	1493	82	147	217	438	618	776	980	38	65	87	207	304	406	513	6.047e+08	21.9965	0.522123	0.0324352	0.06622	0.0255917	0.256956	0.0769033	0.0272047		0.0316399	0.10674	0.0735136	0.103151	0.0649387		0	2.19722	33.33	0	41.6883	56.1452	57.5988	59.2315	0.305605
565	2010	20.89	137168	110	205	314	626	1142	1480	1909	102	186	286	567	1034	1346	1730	8	19	28	59	108	134	179	1.734e+08	21.0758	0.532023	-0.00888271	-0.0191754	-0.0198216	0.0348807	0.316761	0.0438862	0.956114	0.11344	-0.0300084	0.0245789	0.0245789	0.00919561	-0.140527	1	2.19722	33.33	1	40.5269	41.772	42.7886	44.5892	0.0165005
565	2011	47.98	191431	110	205	314	626	1142	1480	1909	102	186	286	567	1034	1346	1730	8	19	28	59	108	134	179	1.734e+08	20.7117	0.563589	-0.175256	-0.385147	-0.0866278	0.05004	0.311355	0.0571706	0.942829	0.148503	-0.305173	0.0189804	0.0189804	0.0189368	0.0189368	1	2.19722	33.33	1	40.5269	42.1435	43.5161	46.0693	0.0208526
565	2012	8.96	155393	113	208	317	644	1146	1482	1914	106	188	289	585	1037	1348	1733	7	20	28	59	109	134	181	1.734e+08	20.7713	0.446647	0.0566643	0.114099	0.0612871	0.0472257	0.220015	0.0232953	0.976705	0.0401224	0.0613522	0.0515487	0.0515487	0.0515487	0.0515487	0	2.19722	33.33	1	40.5384	42.7921	44.0468	46.3741	0.0310157
565	2013	19.63	152399	110	205	314	627	1144	1482	1912	102	186	286	568	1036	1348	1733	8	19	28	59	108	134	179	1.734e+08	20.6923	0.383621	0.0363281	0.0622459	0.011349	0.102362	0.236302	0.0246536	0.975346	0.056138	-0.0759636	0.0133743	0.0133743	0.0133252	0.0133252	0	2.19722	33.33	1	40.5384	41.8183	42.9172	44.8345	0.0164958
565	2014	17.39	154716	113	208	317	645	1152	1488	1920	106	188	289	586	1042	1353	1738	7	20	28	59	110	135	182	1.734e+08	20.6754	0.331116	0.0463793	0.0721959	0.0315725	0.103839	0.249431	0.0245078	0.975492	0.0040828	-0.0167677	0.0138284	0.0138284	0.0138041	0.0138041	0	2.19722	33.33	1	40.5384	43.4857	44.5369	46.195	0.0427734
565	2015	23.26	180399	113	208	317	646	1153	1489	1921	106	188	289	587	1043	1354	1739	7	20	28	59	110	135	182	4.336e+08	20.7823	0.26697	0.143566	0.204315	0.0149994	0.0959582	0.220506	0.0215132	0.978487	0.172779	0.112876	0.00856055	0.00856055	0.00855837	0.00855837	0	2.07944	37.5	0	40.5471	41.4832	42.0843	43.2835	0.014556
565	2016	20.2	689173	113	208	317	646	1153	1489	1921	106	188	289	587	1043	1354	1739	7	20	28	59	110	135	182	4.336e+08	21.0104	0.262776	0.186741	0.253944	0.0617062	0.0939041	0.182285	0.0167207	0.983279	2.63591	0.256263	0.0180577	0.0180577	0.0180297	0.0180297	0	2.19722	33.33	0	40.5471	41.5887	42.4417	44.0604	0.0137433
565	2017	14.95	1273085	113	208	317	646	1153	1489	1921	106	188	289	587	1043	1354	1739	7	20	28	59	110	135	182	4.336e+08	21.175	0.334427	0.0558771	0.0800008	0.0344283	0.0636297	0.159798	0.0138415		0.530993	0.17887	0.00628145		0.00623019		0	2.19722	33.33	0	40.5471	41.7859	42.8721	44.3057	0.0162751
565	2018	14.5	211462	113	208	317	646	1153	1489	1921	106	188	289	587	1043	1354	1739	7	20	28	59	110	135	182	4.336e+08	21.1077	0.265447	0.0297533	0.0425715	0.0169809	0.0664139	0.149688	0.0144397		-0.825095	-0.0651257	0.00309274		0.0030403		0	2.19722	33.33	0	40.5471	41.8086	42.7536	43.9345	0.017064
565	2019	16.83	168422	110	205	314	628	1149	1487	1917	102	186	286	569	1040	1352	1737	8	19	28	59	109	135	180	4.336e+08	21.1543	0.263261	0.043163	0.0586715	0.00836998	0.0731071	0.134762	0.0134328		-0.250631	0.047711	0.00435877		0.00428873		0	2.19722	33.33	0	40.5471	41.8743	42.7675	44.4994	0.017064
565	2020	16.52	159469	110	205	314	628	1149	1487	1917	102	186	286	569	1040	1352	1737	8	19	28	59	109	135	180	4.336e+08	21.1861	0.247254	0.0352215	0.0472854	0.0285236	0.047602	0.121769	0.0205495		-0.0848688	0.0323325	0.0143135		0.0137997		0	2.19722	33.33	0	40.5471	41.9573	42.8642	44.3892	0.0177151
566	2010	17.92	215192	36	69	101	219	278	341	400	35	68	100	217	248	297	343	1	1	1	2	30	44	57	2.128e+08	20.7986	0.543872	0.0390755	0.0801984	0.0478637	0.116453	0.249852	0.150977	0.849023	0.185583	0.275934	0.150481	0.150481	0.150481	0.150481	0	2.19722	33.33	0	19.662	30.2002	36.8698	44.321	0.282406
566	2011	21.13	218115	36	69	101	219	278	341	400	35	68	100	217	248	297	343	1	1	1	2	30	44	57	2.476e+08	21.4262	0.340401	0.0704541	0.119661	0.0286056	0.0949217	0.139859	0.0813549	0.918645	0.177201	0.873193	0.0724114	0.0724114	0.0724096	0.0724096	0	2.19722	33.33	0	21.6751	31.4732	39.4777	51.3433	0.226958
566	2012	19.12	334134	36	69	101	219	279	342	401	35	68	100	217	249	298	344	1	1	1	2	30	44	57	4.952e+08	21.739	0.460584	0.0331	0.0560841	0.00085747	0.0620795	0.124822	0.0795604	0.909322	0.315912	0.36725	0.0685964	0.101308	0.0668904	0.0996024	0	2.19722	33.33	0	21.6751	31.4005	39.7587	50.6762	0.225088
566	2013	22.63	355985	36	69	101	219	279	342	402	35	68	100	217	249	298	345	1	1	1	2	30	44	57	4.952e+08	21.968	0.542144	0.0326537	0.0661022	0.0523645	0.0559843	0.140048	0.0638893	0.927268	0.0722148	0.257252	0.100624	0.100624	0.100128	0.100128	0	2.19722	33.33	0	21.6751	31.4723	40.5413	50.4015	0.226917
566	2014	21.48	473808	36	69	101	219	279	342	402	35	68	100	217	249	298	345	1	1	1	2	30	44	57	4.952e+08	22.0244	0.529454	0.0477553	0.102837	0.00407887	0.0577147	0.166256	0.0612402	0.930402	0.318839	0.0580247	0.0650908	0.0650908	0.0640374	0.0640374	0	2.19722	33.33	0	22.4786	31.2505	37.8593	44.0808	0.197644
566	2015	20.49	454479	38	71	103	221	281	344	404	37	70	102	219	251	300	347	1	1	1	2	30	44	57	5.453e+08	22.3089	0.480438	0.0462137	0.0927025	0.0290033	0.0770713	0.184527	0.053061	0.940651	0.223796	0.329078	0.0460793	0.0460793	0.0458672	0.0458672	0	2.19722	33.33	0	29.6076	37.7562	43.1166	48.12	0.142448
566	2016	24	488840	38	71	103	221	281	344	404	37	70	102	219	251	300	347	1	1	1	2	30	44	57	1.336e+09	22.9858	0.413974	0.021993	0.0390202	-0.00184537	0.0523291	0.105655	0.0453954	0.924206	-0.082046	0.96782	0.035861	0.115184	0.035839	0.107459	0	2.19722	33.33	0	34.084	41.5339	46.824	51.6396	0.112513
566	2017	25.4	617572	38	71	103	221	281	344	404	37	70	102	219	251	300	347	1	1	1	2	30	44	57	1.336e+09	23.0791	0.518631	0.00805836	0.0151685	0.0499157	0.0564628	0.106136	0.0442599	0.927326	0.20913	0.0978502	0.0800825		0.0800374		0	2.19722	33.33	0	27.8714	44.084	50.3094	60.3534	0.358796
566	2018	19.99	810855	38	71	103	221	281	344	404	37	70	102	219	251	300	347	1	1	1	2	30	44	57	1.336e+09	23.0589	0.533162	0.0097979	0.020663	-0.0492391	0.0711651	0.131418	0.0431711	0.92786	0.35475	-0.0200009	0.0535713	0.054235	0.0531903		0	2.19722	33.33	0	24.9896	44.084	49.9905	56.3413	0.40016
566	2019	-3.72	859668	38	71	103	221	279	343	402	37	70	102	219	250	299	345	1	1	1	2	29	44	57	1.336e+09	23.1007	0.57032	-0.0184385	-0.0411691	-0.0181646	0.0540264	0.123596	0.0442182	0.928194	-0.0107133	0.0426187	0.0452712		0.0452631		1	2.19722	33.33	0	16.9056	34.9896	45.6031	52.7061	0.591506
566	2020	4.26	689984	38	71	103	221	279	343	402	37	70	102	219	250	299	345	1	1	1	2	29	44	57	1.336e+09	23.0534	0.613627	-0.0621729	-0.152184	-0.0114187	0.0687971	0.187935	0.0397239	0.933925	-0.100183	-0.0461819	0.0713461	0.0713461	0.0703268	0.0654225	1	2.07944	37.5	0	22.2301	42.2128	48.1192	54.3573	0.465896
568	2010	61.37	1730233	120	171	258	545	1065	1520	1894	115	161	247	506	974	1372	1698	5	10	11	39	91	148	196	1.394e+09	22.806	0.306981	0.325607	0.46418	0.168357	0.00586986	0.106463	0.0439055	0.956094	0.228914	0.341581	0.0430188	0.0430188	0.0428593	0.0428593	0	2.3979	45.45	0	21.5171	53.6627	56.054	59.8039	0.939938
568	2011	65.79	2473541	120	171	258	545	1065	1520	1894	115	161	247	506	974	1372	1698	5	10	11	39	91	148	196	1.394e+09	23.2472	0.420958	0.298056	0.477916	0.318385	0.00477329	0.0811391	0.0262315	0.973769	0.569188	0.55455	0.0226362	0.0226362	0.022374	0.022374	0	2.3979	45.45	0	21.5171	53.6616	56.667	60.4472	0.939938
568	2012	77.59	3684821	120	171	258	545	1065	1520	1894	115	161	247	506	974	1372	1698	5	10	11	39	91	148	196	1.398e+09	23.4688	0.372576	0.323885	0.53455	0.306982	0.0051675	0.0640751	0.0180561	0.981944	0.3712	0.248112	0	0	-0.00506143	-0.00506143	0	2.3979	36.36	0	21.4551	53.507	56.8471	60.9002	0.939938
568	2013	90.87	3202459	120	171	258	547	1067	1522	1897	115	161	247	508	976	1374	1701	5	10	11	39	91	148	196	1.402e+09	23.3432	0.225484	0.241409	0.346675	0.0893086	0.00073487	0.0809158	0.0189105	0.981089	-0.0973689	-0.118069	0.0189222	0.0189222	0.0173058	0.0173058	0	2.3979	36.36	0	21.3942	53.355	56.3061	60.578	0.939938
568	2014	67.46	1697094	116	173	257	534	1066	1521	1897	111	164	245	497	975	1371	1702	5	9	12	37	91	150	195	1.402e+09	23.3013	0.256437	0.0725562	0.0955487	0.0992429	0.00035727	0.0824924	0.0190924	0.980908	-0.486782	-0.0410266	0.0119527	0.0119527	0.011943	0.011943	0	2.30259	40	0	25.7211	53.4031	55.8279	59.1226	0.920387
568	2015	69.4	1999530	116	173	257	535	1067	1522	1898	111	164	245	498	976	1372	1703	5	9	12	37	91	150	195	1.402e+09	23.3021	0.213882	0.117691	0.153875	0.0115912	0.00092752	0.0842478	0.0184784	0.981522	0.28892	0.00082415	0.00601506	0.00601506	0.00599881	0.00599881	0	2.30259	40	0	26.6098	54.2918	59.0087	63.2086	0.88968
568	2016	70.32	2599183	119	166	263	543	1082	1527	1899	114	159	252	503	990	1378	1704	5	7	11	40	92	149	195	1.402e+09	23.3388	0.186441	0.145198	0.181477	0.191976	0.00028512	0.0862063	0.0172061		0.20345	0.037352	0.0179843	0.0180319	0.0179763		0	2.3979	36.36	0	28.1137	55.982	58.7226	63.7248	0.928333
568	2017	37.25	3090134	119	166	263	543	1082	1527	1899	114	159	252	503	990	1378	1704	5	7	11	40	92	149	195	1.465e+09	23.7067	0.224905	0.155671	0.196845	0.186953	0.00040539	0.0571932	0.0116948		0.251791	0.444764	0.103554	0.104338	0.103524		0	2.3979	36.36	0	26.0173	52.7443	55.7917	59.6009	0.960338
568	2018	37.85	3544558	120	168	259	548	1077	1527	1903	115	161	248	509	984	1378	1706	5	7	11	39	93	149	197	1.465e+09	23.8414	0.242457	0.165742	0.21645	0.190132	0.00045714	0.0455506	0.0102618		0.255953	0.14422	0.0743319		0.0743206		0	2.3979	36.36	0	26.0173	54.2754	58.2725	64.2693	0.960338
568	2019	37.36	5723614	119	168	257	547	1072	1526	1900	114	161	246	508	980	1377	1703	5	7	11	39	92	149	197	1.465e+09	24.0878	0.323833	0.180194	0.253128	0.167414	0.00063257	0.0525196	0.011488		0.211518	0.279366	0.203727		0.202265		0	2.3979	36.36	0	26.0173	53.7545	57.5245	63.5027	0.960338
568	2020	35.86	6626503	119	168	257	547	1072	1526	1900	114	161	246	508	980	1377	1703	5	7	11	39	92	149	197	1.465e+09	24.2789	0.337835	0.18641	0.278848	0.140423	4.307e-05	0.196723	0.0758977		0.0528497	0.210555	0.0741325		0.0734153		0	2.3979	36.36	0	26.0173	53.3129	57.5961	64.082	0.960338
570	2010	16.06	927078	295	440	615	1237	1972	2541	3454	255	378	530	1052	1718	2279	3161	40	62	85	185	254	262	293	5.614e+08	21.9536	0.389066	0.0383246	0.0625342	0.0185242	0.111424	0.124713	0.0287786	0.971221	0.179602	0.16409	0.0474807	0.0474807	0.0365975	0.0365975	0	2.19722	33.33	0	30.0152	31.1062	31.5884	32.6051	0.0267065
570	2011	14.31	1021661	305	451	632	1259	1997	2570	3483	263	387	543	1068	1736	2300	3182	42	64	89	191	261	270	301	5.614e+08	21.7776	0.388028	0.0172502	0.028214	-0.0693945	0.125723	0.149439	0.030775	0.969225	0.102432	-0.161412	0.039252	0.039252	0.0390489	0.0390489	0	2.19722	33.33	0	30.0152	30.3106	30.5865	31.0947	0.00497568
570	2012	15.95	950516	312	462	647	1279	2019	2592	3506	267	395	553	1081	1750	2314	3197	45	67	94	198	269	278	309	5.614e+08	21.86	0.402746	0.018547	0.0306912	0.0979771	0.0960081	0.181629	0.0276156	0.972384	-0.0579977	0.0858512	0.0321002	0.0321002	0.0310977	0.0310977	0	2.19722	33.33	0	30.0152	30.8951	31.3534	32.1764	0.0197752
570	2013	17.52	916944	314	468	659	1296	2039	2612	3527	268	400	564	1097	1769	2333	3216	46	68	95	199	270	279	311	5.614e+08	21.8359	0.399786	0.0246154	0.0411136	0.0103232	0.104293	0.203615	0.0276819	0.972318	-0.00945447	-0.0237895	0.021758	0.021758	0.0212554	0.0212554	0	2.19722	33.33	0	30.0152	31.7805	32.493	33.7889	0.0452206
570	2014	17.38	976816	321	485	677	1324	2074	2647	3562	273	414	579	1118	1797	2361	3244	48	71	98	206	277	286	318	5.614e+08	21.876	0.38324	0.0211526	0.0347531	-0.0162649	0.118207	0.180873	0.0329802	0.96702	-0.149543	0.0409008	0.0199227	0.0273511	0.0198119	0.0272404	0	2.19722	33.33	0	30.0152	31.5904	32.7856	34.8508	0.0305101
570	2015	16.45	834705	327	494	691	1355	2105	2678	3594	278	422	591	1146	1825	2389	3273	49	72	100	209	280	289	321	5.614e+08	21.8965	0.374924	0.0226542	0.0364825	0.0395764	0.0954697	0.171576	0.0318962	0.968104	0.0120522	0.0207221	0.0113691	0.0113691	0.00926632	0.00926632	0	2.19722	33.33	0	30.4334	32.0241	32.9326	34.4973	0.0333928
570	2016	15.28	687574	345	514	720	1397	2149	2723	3639	292	437	614	1181	1862	2427	3311	53	77	106	216	287	296	328	5.614e+08	22.0383	0.371122	0.0183166	0.0292079	0.0267054	0.0964547	0.148644	0.0268239		-0.0939641	0.152348	0.0183488		0.0182743		0	2.19722	33.33	0	30.4334	33.981	35.5352	37.5704	0.0819457
570	2017	12.36	645530	354	529	738	1418	2174	2750	3666	300	450	629	1199	1883	2449	3333	54	79	109	219	291	301	333	5.614e+08	22.0388	0.391518	0.0126295	0.0204137	-0.0324988	0.105234	0.150351	0.0289256		0.0639668	0.00048274	0.015485	0.016632	0.0152608		0	2.19722	33.33	0	30.4334	31.3272	31.8897	33.0956	0.018671
570	2018	15.31	793400	357	535	744	1427	2185	2761	3677	302	455	634	1207	1892	2458	3342	55	80	110	220	293	303	335	5.614e+08	21.9891	0.417794	0.0172026	0.0288794	0.0774136	0.106881	0.144231	0.0290724		-0.119303	-0.0484552	0.004971		0.00470827		0	2.19722	33.33	0	30.4334	31.3204	31.886	33.0984	0.018671
570	2019	10.13	626019	357	535	744	1427	2185	2761	3677	302	455	634	1207	1892	2458	3342	55	80	110	220	293	303	335	5.614e+08	21.9728	0.389327	0.00710297	0.0119113	-0.00582581	0.120184	0.131197	0.0285768		-0.0436839	-0.0161472	0.0110648		0.0109726		0	2.07944	37.5	0	30.4334	31.3902	32.0158	33.2765	0.018671
570	2020	10.25	706254	357	535	744	1427	2185	2761	3677	302	455	634	1207	1892	2458	3342	55	80	110	220	293	303	335	5.614e+08	22.0977	0.419966	0.0140544	0.0236447	0.0636983	0.10047	0.114897	0.0401903		0.122515	0.133035	0.0383331		0.0382541		0	2.19722	33.33	0	30.4334	32.4682	33.2363	34.4191	0.0481907
572	2010	15.73	3009144	36	68	100	219	281	342	399	35	67	99	217	249	298	342	1	1	1	2	32	44	57	1.645e+09	23.2678	0.37421	0.049217	0.0816378	0.123702	0.00394008	0.190021	0.07692	0.92308	0.625102	0.598769	0.10917	0.10917	0.108935	0.108935	0	2.07944	37.5	0	28.7966	41.2289	52.0885	71.5701	0.220999
572	2011	12.81	3464484	36	68	100	219	281	342	399	35	67	99	217	249	298	342	1	1	1	2	32	44	57	1.645e+09	23.2959	0.355492	0.0426139	0.0670788	-0.0661768	0.00480943	0.194971	0.0749222	0.925078	0.101099	0.0285043	0.0677081	0.0918563	0.0668587	0.0910069	0	2.07944	37.5	0	28.7966	41.2289	52.0885	66.898	0.220999
572	2012	0.59	3149615	36	68	100	219	282	343	400	35	67	99	217	250	299	343	1	1	1	2	32	44	57	1.645e+09	23.2641	0.300822	0.0318117	0.0473805	-0.00943286	0.00620998	0.233209	0.084709	0.915291	-0.24549	-0.0312754	0.0568188	0.0568188	0.0567597	0.0567597	0	2.07944	37.5	0	28.7966	41.2314	52.0909	62.0528	0.221087
572	2013	15.02	3356053	36	68	100	219	282	343	401	35	67	99	217	250	299	344	1	1	1	2	32	44	57	1.645e+09	23.3496	0.316922	0.0423448	0.0612995	0.0038168	0.00255329	0.239077	0.0964713	0.903529	0.209652	0.089251	0.03857	0.03857	0.0384749	0.0384749	0	2.07944	37.5	1	28.7966	41.2326	52.0921	63.4538	0.221126
572	2014	15.84	4151829	36	68	100	219	282	343	401	35	67	99	217	250	299	344	1	1	1	2	32	44	57	1.645e+09	23.5026	0.39661	0.0179529	0.028043	0.0418043	0.00183953	0.205562	0.0973353	0.902665	0.20681	0.165408	0.0399904	0.0399904	0.0398107	0.0398107	0	2.07944	37.5	1	28.7966	40.1679	49.9593	60.9238	0.221254
572	2015	18.89	3883375	38	70	102	221	284	345	403	37	69	101	219	252	301	346	1	1	1	2	32	44	57	1.645e+09	23.5796	0.44184	0.00608875	0.0104995	0.0406535	0.00317351	0.179364	0.0890428	0.910957	-0.0138459	0.0799452	0.0290148	0.0290148	0.0288057	0.0288057	0	2.07944	37.5	1	28.7966	39.1955	47.1917	53.6279	0.196417
572	2016	20.05	4518715	38	70	102	221	284	345	403	37	69	101	219	252	301	346	1	1	1	2	32	44	57	1.645e+09	23.6246	0.470243	0.0007286	0.00134022	0.019474	0.0141746	0.171276	0.0868421		0.14031	0.0460533	0.0358775	0.0370387	0.0357336		0	2.19722	33.33	1	28.7966	39.1955	46.5726	53.5317	0.196417
572	2017	2.62	3506133	38	67	102	221	284	345	403	37	66	101	219	252	301	346	1	1	1	2	32	44	57	1.645e+09	23.4828	0.476495	-0.0832717	-0.158055	-0.114506	0.0687401	0.160943	0.0890289		-0.302869	-0.132167	0.0289276		0.0289086		1	2.19722	33.33	1	28.7966	39.249	46.6832	54.1071	0.196417
572	2018	-0.4	1528764	38	67	102	221	284	345	403	37	66	101	219	252	301	346	1	1	1	2	32	44	57	1.645e+09	23.162	0.495849	-0.166843	-0.323737	0.0426743	0.117815	0.266701	0.100565		-0.478772	-0.274465	0.0520006		0.0518866		1	2.19722	33.33	1	28.7966	38.5266	45.8958	53.0062	0.196417
573	2010	21.46	162175	108	154	189	286	403	582	1214	81	122	144	214	302	451	1022	27	32	45	72	101	131	192	6.228e+08	21.6543	0.437837	0.0184382	0.0331071	0.0186005	0.00580984	0.0230706	0.0774322	0.922568	0.0653894	-0.00900973	0.00385693	0.0231567	0.00135806	0.0206578	0	1.60944	40	0	13.9841	17.6525	18.9398	20.1615	0.181081
573	2011	24.77	245730	109	155	190	287	404	583	1217	82	123	145	215	303	452	1025	27	32	45	72	101	131	192	6.228e+08	21.644	0.410128	0.0241136	0.0418677	0.123264	0.0124973	0.0244755	0.081176	0.918824	0.56555	-0.010179	0.0196749	0.0196749	0.0196372	0.0196372	0	1.60944	40	0	16.5163	19.1426	21.2413	24.1622	0.0881609
573	2012	26.27	267553	109	156	191	288	405	584	1218	82	124	146	216	304	453	1026	27	32	45	72	101	131	192	6.228e+08	21.6789	0.423265	0.0245542	0.0421033	0.00482364	0.0362096	0.0423602	0.07604	0.92396	-0.0364635	0.0354457	0.0109129	0.0109129	0.0108919	0.0108919	0	1.60944	40	0	16.5163	19.1571	21.2552	24.7087	0.0890385
573	2013	27.74	274402	109	156	191	288	405	584	1218	82	124	146	216	304	453	1026	27	32	45	72	101	131	192	6.228e+08	21.7967	0.450208	0.0392529	0.0697865	-0.0144294	0.0217126	0.0335662	0.0530861	0.946914	0.287585	0.125035	0.00391607	0.00391607	-0.0714618	-0.0714618	0	1.60944	40	0	16.5163	18.8226	20.7045	24.28	0.0708491
573	2014	23.77	262602	109	156	191	288	406	585	1219	82	124	146	216	305	454	1027	27	32	45	72	101	131	192	6.228e+08	21.9239	0.513962	0.00192108	0.00372381	0.010192	0.0192136	0.0286114	0.0524798	0.94752	-0.152368	0.13562	0.00039244	0.00039244	0.00025062	0.00025062	0	1.60944	40	0	16.5163	18.8226	20.7038	23.5723	0.0708491
573	2015	12.9	96030	109	156	191	288	406	585	1219	82	124	146	216	305	454	1027	27	32	45	72	101	131	192	6.228e+08	21.8823	0.52116	-0.0303726	-0.0629466	0.0405043	0.0101155	0.0253624	0.0531721	0.946828	-0.644318	-0.0407452	0.00012094	0.00012094	-0.00019417	-0.00019417	1	1.60944	40	0	16.5163	18.3834	19.639	21.9337	0.0708491
573	2016	26.34	317481	109	156	191	288	406	585	1219	82	124	146	216	305	454	1027	27	32	45	72	101	131	192	6.228e+08	21.7387	0.377309	0.0647235	0.118626	0.214922	0.0123182	0.0204718	0.0599032		2.6352	-0.133765	0.00016471		0.0001647		0	1.60944	40	0	16.5163	18.5807	20.1108	22.8116	0.0708491
573	2017	18.51	186312	109	156	191	288	406	585	1219	82	124	146	216	305	454	1027	27	32	45	72	101	131	192	6.228e+08	21.8014	0.415724	0.0110974	0.0184072	-0.0524565	0.00491988	0.0424508	0.0594455	0.918548	-0.497276	0.0647357	0.00154414	0.0314462	0.00153423		0	1.60944	40	0	16.5484	20.0977	22.7552	26.4116	0.11205
573	2018	33.24	316206	109	156	191	288	406	585	1219	82	124	146	216	305	454	1027	27	32	45	72	101	131	192	6.490e+08	21.9671	0.507999	0.0123981	0.0232033	0.126487	0.00066513	0.0429628	0.0490412	0.932313	0.61149	0.180205	0.00342039		0.00341842		0	1.60944	40	0	19.7024	22.7768	25.3432	29.421	0.0860326
573	2019	36.63	337143	109	156	191	289	407	586	1220	82	124	146	217	306	455	1028	27	32	45	72	101	131	192	6.487e+08	21.7992	0.40997	0.0173345	0.0322856	-0.0998317	0.0050077	0.0458622	0.0565601	0.931821	0.00103463	-0.154531	0.00237356		0.00221537		0	1.60944	40	0	19.7092	22.9786	25.4018	28.4463	0.0860326
573	2020	17.88	284463	109	156	191	289	407	586	1220	82	124	146	217	306	455	1028	27	32	45	72	101	131	192	6.383e+08	21.8576	0.493365	-0.039844	-0.0728257	0.0852698	0.00659496	0.038401	0.0533376	0.935703	-0.0948493	0.0601791	0.00217796		0.00208363		1	1.60944	40	1	19.9536	25.706	28.8155	31.5123	0.151382
576	2013	13.7	161635	50	75	133	221	306	445	617	43	62	115	180	236	326	447	7	13	18	41	70	119	170	4.429e+08	21.1131	0.310645	0.0300056	0.0599063	-0.0542241	0.0512291	0.074203	0.0608282	0.939172	-0.0382238	0.605371	0.423792	0.423792	0.377904	0.377904	0	1.94591	42.86	0	41.548	44.937	46.9706	50.2544	0.0412497
576	2014	4	146210	50	75	133	221	306	445	618	43	62	115	180	236	326	448	7	13	18	41	70	119	170	4.429e+08	21.0991	0.294006	0.00682264	0.00977993	-0.024849	0.0679495	0.433456	0.0617186	0.938281	0.0553924	-0.013923	0.0762919	0.0762919	0.0762912	0.0762912	0	1.94591	42.86	0	41.548	49.7586	53.5753	57.1539	0.125515
576	2015	18.15	122325	50	75	133	221	306	445	618	43	62	115	180	236	326	448	7	13	18	41	70	119	170	4.429e+08	21.3952	0.384404	0.103859	0.15877	-0.0350994	0.0445008	0.331383	0.0599282	0.940072	-0.163752	0.344632	0.0658449	0.0658449	-0.215687	-0.215687	0	1.94591	42.86	0	41.548	50.3987	54.1123	57.6224	0.126648
576	2016	16.04	137186	50	75	133	221	306	445	618	43	62	115	180	236	326	448	7	13	18	41	70	119	170	4.429e+08	21.1785	0.170435	0.0579371	0.0814834	0.00080084	0.0370395	0.405405	0.0636074	0.936393	0.188519	-0.194894	0.0222816	0.0222816	-0.0679883	-0.0679883	0	1.94591	42.86	0	41.548	51.341	54.5929	57.6209	0.126648
576	2017	5.84	165238	50	76	133	221	306	445	618	43	63	115	180	236	326	448	7	13	18	41	70	119	170	4.429e+08	20.9136	0.15271	-0.203747	-0.24335	-0.0043788	0.0194275	0.223449	0.0802145		0.003734	-0.23268	0.00353929		-0.134284		1	1.94591	42.86	0	41.548	48.7147	53.8159	61.0924	0.102382
576	2018	15.7	125997	50	75	133	221	306	445	618	43	62	115	180	236	326	448	7	13	18	41	70	119	170	4.429e+08	21.2334	0.311863	0.0748372	0.0991096	0.197116	0.0149933	0.0417574	0.020477	0.554483	-0.138489	0.376879	0.00064786		-0.00505214		0	1.94591	42.86	0	41.548	44.4923	46.991	50.4583	0.0363544
576	2019	19.13	151904	50	76	133	221	306	446	619	43	63	115	180	236	327	449	7	13	18	41	70	119	170	4.429e+08	21.1843	0.277351	0.0664964	0.0943253	-0.00207825	0.0275744	0.0379506	0.0174816	0.536053	0.20862	-0.0479903	0.00249643	0.107142	0.00239903	0.0646504	0	1.94591	42.86	0	41.548	46.1597	49.104	53.4173	0.0559103
576	2020	32.02	141761	50	76	133	221	306	446	619	43	63	115	180	236	327	449	7	13	18	41	70	119	170	4.429e+08	21.3876	0.106346	0.391057	0.478757	-8.435e-05	0.0330451	0.0164973	0.00692307	0.628779	0.0409038	0.225551	0.00245455	0.0857019	-0.539321		0	1.79176	50	0	41.548	46.1597	49.5967	52.0608	0.0559103
581	2010	24.12	1790098	320	500	710	1262	1927	2711	3799	282	405	567	1049	1676	2450	3480	38	95	143	213	251	261	319	5.673e+08	22.6345	0.357282	0.234179	0.37143	0.0792963	0.147864	0.164172	0.0126679	0.987068	0.743551	0.342692	0.0458441	0.0458441	0.0426418	0.0426418	0	2.19722	33.33	0	17.632	23.5175	28.0605	36.3033	0.18383
581	2011	59.99	1489648	331	512	725	1284	1952	2738	3828	289	413	578	1065	1694	2469	3501	42	99	147	219	258	269	327	5.673e+08	22.7938	0.326492	0.170924	0.259237	0.0411477	0.147193	0.171203	0.031519	0.968256	0.098097	0.17268	0.0817218		0.079857		0	2.19722	33.33	0	17.632	23.8608	28.3734	37.1258	0.18383
581	2012	61.05	1506504	340	524	740	1303	1972	2760	3852	295	421	588	1077	1707	2483	3516	45	103	152	226	265	277	336	6.801e+08	23.1262	0.189489	0.0984175	0.13065	0.105442	0.0937405	0.127063	0.0253533	0.974485	-0.14968	0.394334	0.0323047	0.0323047	0.0304992	0.0304992	0	2.3979	36.36	0	20.0019	36.8305	40.2351	46.8243	0.699986
581	2013	66.07	1884694	345	529	747	1319	1991	2780	3874	299	425	594	1092	1725	2502	3536	46	104	153	227	266	278	338	1.020e+09	23.2939	0.235316	0.0956721	0.12177	0.0614918	0.0866464	0.112514	0.0275569	0.972307	0.114455	0.182549	0.0401025	0.0401025	0.0375731	0.0375731	0	2.3979	36.36	0	20.0019	35.6499	38.694	43.1962	0.699986
581	2014	28.5	2470052	358	544	763	1342	2025	2815	3909	309	436	605	1109	1752	2530	3564	49	108	158	233	273	285	345	1.020e+09	23.3966	0.222622	0.115306	0.149484	0.0614207	0.0832452	0.0931592	0.0251138	0.974763	0.136899	0.108179	0.0613787	0.0613787	0.0610307	0.0610307	0	2.3979	36.36	0	20.0019	35.7283	38.8997	44.2314	0.699986
581	2015	28.77	2025695	359	566	775	1352	2030	2897	3968	313	454	616	1115	1755	2608	3621	46	112	159	237	275	289	347	1.009e+09	23.4772	0.222287	0.102857	0.132283	0.0345162	0.0803079	0.147772	0.0229629	0.976924	-0.0964416	0.0838939	0.0392101	0.0392101	0.0273715	0.0273715	0	2.3979	36.36	0	20.2249	37.4059	41.1844	46.7021	0.699986
581	2016	28.12	2009050	368	583	800	1385	2072	2941	4013	321	466	635	1141	1790	2645	3659	47	117	165	244	282	296	354	1.009e+09	23.5719	0.223899	0.104708	0.134782	0.0305463	0.0767331	0.141791	0.0201119	0.979785	0.118617	0.0993167	0.0281692		0.0229323		0	2.3979	36.36	0	20.2249	37.0143	41.1487	46.4968	0.699986
581	2017	29.51	3184338	382	598	816	1404	2095	2966	4040	333	479	649	1157	1810	2666	3681	49	119	167	247	285	300	359	1.009e+09	23.7305	0.241196	0.141204	0.184155	0.0473381	0.0986396	0.127768	0.0168371	0.983075	0.40397	0.171876	0.0272224		0.0239041		0	2.3979	36.36	0	20.2249	36.3149	39.0475	42.9522	0.699986
581	2018	29	2985828	385	602	822	1411	2104	2977	4051	336	483	654	1163	1818	2675	3690	49	119	168	248	286	302	361	1.009e+09	23.7626	0.212524	0.119947	0.155097	0.0418524	0.0918911	0.129589	0.015551	0.984364	-0.0327821	0.0326744	0.0317388		0.0278246		0	2.3979	36.36	0	20.2249	38.3946	42.8166	46.5604	0.699986
581	2019	28.73	2825367	385	602	822	1411	2104	2977	4051	336	483	654	1163	1818	2675	3690	49	119	168	248	286	302	361	1.009e+09	23.8996	0.270206	0.102685	0.135708	0.0437705	0.0964451	0.118755	0.0179726	0.981953	0.00718696	0.146769	0.0282176	0.0306075	0.0211522		0	2.3979	36.36	0	20.2249	39.8564	43.2787	47.0843	0.699986
581	2020	29.17	3808357	385	602	822	1411	2104	2977	4051	336	483	654	1163	1818	2675	3690	49	119	168	248	286	302	361	1.009e+09	24.032	0.312834	0.110029	0.155612	0.0285847	0.10328	0.105381	0.0166143	0.97396	0.466678	0.141594	0.0205642	0.0329733	0.0187756		0	2.3979	36.36	0	20.2249	40.825	43.6898	47.511	0.699986
582	2010	16.34	112318	10	24	37	212	362	427	464	10	23	33	207	323	367	403	0	1	4	5	39	60	61	1.421e+08	20.5212	0.589494	0.0530131	0.127746	0.134271	0.0164422	0.56634	0.150603	0.849397	0.875395	0.191714	0.12107	0.12107	0.120759	0.11631	0	2.07944	37.5	0	40.7852	47.0316	48.4402	50.4484	0.122103
582	2011	16.3	357571	10	24	37	212	363	428	465	10	23	33	207	324	368	404	0	1	4	5	39	60	61	1.421e+08	20.6571	0.599658	0.0448607	0.110746	0.133115	0.016507	0.495716	0.127543	0.872457	1.51714	0.145601	0.175386	0.175386	0.174444	0.174444	0	2.19722	33.33	0	40.7852	46.7654	47.648	49.0517	0.122103
582	2012	16.44	1136523	10	24	37	212	364	429	466	10	23	33	207	325	369	405	0	1	4	5	39	60	61	1.421e+08	21.1266	0.721864	0.0341327	0.104973	0.0888116	0.0258186	0.372369	0.0773277	0.922672	1.05618	0.599068	0.195159	0.195159	0.193363	0.193363	0	2.07944	37.5	0	40.7852	46.7664	47.808	49.3589	0.122103
582	2013	27.33	1071752	10	24	37	212	364	430	468	10	23	33	207	325	370	407	0	1	4	5	39	60	61	8.321e+08	22.8713	0.549908	0.117135	0.275924	0.106553	0.0196397	0.69621	0.121186	0.878814	0.775359	4.72433	0.242699	0.242699	0.242051	0.242051	0	2.07944	37.5	0	62.0113	90.7328	90.9912	91.2986	0.449519
582	2014	23.01	1296672	10	24	37	212	364	431	469	10	23	33	207	325	371	408	0	1	4	5	39	60	61	8.321e+08	22.8746	0.585073	0.0708774	0.163886	0.138741	0.0356071	0.714894	0.12137	0.87863	0.138702	0.00332602	0.040181	0.040181	0.0400354	0.0400354	0	2.19722	33.33	0	62.0113	90.5205	91.0881	91.4771	0.449519
582	2015	18.9	983456	3	7	14	51	132	168	428	3	6	13	47	125	153	381	0	1	1	4	7	15	47	9.540e+08	23.2373	0.437003	0.0389591	0.0775698	0.0382965	0.0424188	0.63211	0.124796	0.875204	-0.279158	0.437272	0.104757	0.104757	0.104757	0.104377	0	2.19722	33.33	0	54.0883	81.2934	83.8989	87.8388	0.455726
582	2016	21.42	1101089	3	7	14	51	132	168	428	3	6	13	47	125	153	381	0	1	1	4	7	15	47	9.540e+08	23.23	0.397495	0.0390108	0.0669508	0.0898449	0.0304506	0.639456	0.122918		-0.0197034	-0.00737199	0.0528677		0.0528662		0	2.19722	33.33	0	54.0883	81.3358	83.9413	87.2968	0.456517
582	2017	22.51	1035355	3	7	14	51	132	168	428	3	6	13	47	125	153	381	0	1	1	4	7	15	47	1.240e+09	23.2758	0.385631	0.0469325	0.077119	0.10163	0.0313962	0.628629	0.143283	0.85264	0.0936141	0.0469179	0.0291268	0.0633634			0	2.19722	33.33	0	54.0883	80.5924	83.1979	86.0058	0.456517
582	2018	23.32	1472824	3	7	14	51	132	168	428	3	6	13	47	125	153	381	0	1	1	4	7	15	47	1.635e+09	23.5633	0.389903	0.0474733	0.0775799	0.106995	0.0181444	0.608925	0.136692	0.860249	0.285748	0.333143	0.0316932	0.0338116	0.0315563	0.0333013	0	2.19722	33.33	0	47.4201	73.3683	82.3519	88.5115	0.449277
582	2019	24.23	1562137	3	7	15	57	127	186	433	3	6	13	53	121	171	383	0	1	2	4	6	15	50	1.635e+09	23.6219	0.409545	0.0606781	0.101132	0.0855381	0.0212262	0.655395	0.150846	0.84627	0.138143	0.060304	0.0642978				0	2.19722	33.33	0	47.4201	73.7145	81.0438	88.1917	0.449277
582	2020	24.46	1590708	3	7	15	57	127	186	432	3	6	13	53	121	171	382	0	1	2	4	6	15	50	1.635e+09	23.6894	0.380234	0.0627581	0.103629	0.120511	0.0207442	0.594574	0.11773		0.118987	0.0698066	0.0820755		0.0819303		0	2.19722	33.33	0	63.0648	76.0519	79.0418	83.6331	0.168868
584	2010	17.06	435489	182	298	408	820	1155	1597	2004	141	237	333	704	1006	1404	1781	41	61	75	116	149	193	223	4.089e+08	21.9761	0.463466	0.0533465	0.0905916	0.167429	0.00837157	0.422015	0.00967952	0.990321	0.703862	0.342237	0.0286923	0.0286923	0.0271038	0.0271038	0	2.19722	33.33	0	32.7585	36.6471	39.5575	43.8945	0.0731652
584	2011	15.89	397256	182	298	408	820	1155	1597	2004	141	237	333	704	1006	1404	1781	41	61	75	116	149	193	223	4.089e+08	22.0295	0.494543	0.00326603	0.00627383	0.0975143	0.00483958	0.403054	0.00893429	0.991066	-0.174005	0.0549063	0.0190344	0.0190344	0.0190282	0.0190282	0	2.19722	33.33	0	32.7585	36.6471	39.5575	43.8112	0.0731652
584	2012	14.99	430802	180	301	422	839	1164	1601	2012	142	241	344	721	1013	1408	1786	38	60	78	118	151	193	226	4.089e+08	22.0378	0.507186	0.00877037	0.017572	-0.0192316	0.00565733	0.365036	0.00862095	0.991379	0.34724	0.00834281	0.00205967	0.00205967	0.00187973	0.00187973	0	2.19722	33.33	0	32.7585	38.3009	41.928	47.0827	0.0960273
584	2013	30.26	908991	182	298	408	821	1156	1598	2005	141	237	333	705	1007	1405	1782	41	61	75	116	149	193	223	4.089e+08	22.0013	0.373958	0.113127	0.20266	0.0849809	0.00380762	0.340995	0.0086006	0.991399	0.780371	-0.0358813	0.00080268	0.00080268	0.00079989	0.00079989	0	2.19722	33.33	0	32.7585	35.6933	38.1607	41.2614	0.0455415
584	2014	18.06	680312	182	298	408	821	1156	1599	2006	141	237	333	705	1007	1405	1782	41	61	75	116	149	194	224	6.133e+08	21.9734	0.402859	0.046163	0.0754554	0.0539576	0.0033893	0.295041	0.0130524	0.986948	-0.271895	-0.0275133	0.00342178	0.00342178	-0.0125971	-0.0125971	0	2.19722	33.33	0	32.7585	35.7792	37.6318	39.9865	0.0480799
584	2015	14.16	380775	160	306	430	843	1156	1607	2015	137	244	353	728	1011	1416	1789	23	62	77	115	145	191	226	6.133e+08	21.8066	0.296732	0.00421098	0.00652068	0.0680679	0.00363647	0.28514	0.00815733	0.991843	-0.466098	-0.153635	0.00376923	0.00376923	0.00333328	-0.012033	0	2.19722	33.33	0	33.0846	35.7918	37.2412	39.5356	0.0477311
584	2016	-1.32	205836	160	306	430	843	1156	1607	2015	137	244	353	728	1011	1416	1789	23	62	77	115	145	191	226	6.133e+08	21.5311	0.299071	-0.193166	-0.275064	-0.0339283	0.0040872	0.18411	0.0103947		-0.317156	-0.240788	0.00646689		0.00646002		1	2.07944	37.5	0	33.1157	35.3507	36.4755	38.7748	0.0340664
584	2017	17.54	447968	203	292	415	1184	2071	2890	4116	146	222	333	998	1831	2580	3498	57	70	82	186	240	310	618	6.133e+08	22.0249	0.54165	0.0389919	0.0708575	0.108244	0.0564488	0.108991	0.0192618	0.827724	1.1407	0.638556	0.00712643	0.24366	0.00665746	0.182988	0	2.19722	33.33	0	18.6	33.1157	36.4199	41.0229	0.607533
584	2018	18.37	575367	203	292	416	1189	2077	2897	4127	146	222	334	1003	1836	2586	3507	57	70	82	186	241	311	620	6.133e+08	22.2262	0.599849	0.0292173	0.0685317	0.0454074	0.0746218	0.0254009	0.0182705	0.770992	0.515992	0.222923	0.00514382	0.111126	0.00476438	-0.0985577	0	2.19722	33.33	0	18.6	34.7888	41.6037	48.2082	0.607533
584	2019	13.16	519715	203	292	416	1189	2077	2897	4127	146	222	334	1003	1836	2586	3507	57	70	82	186	241	311	620	6.133e+08	22.2349	0.588483	0.0107015	0.0263675	-0.0358332	0.129786	0.0230814	0.027537	0.763551	-0.27109	0.00873795	0.0205065	0.0791703	0.020048	0.0701769	0	2.07944	37.5	0	18.6	33.4992	39.5429	43.2776	0.607533
584	2020	6.68	493717	203	292	416	1189	2077	2897	4127	146	222	334	1003	1836	2586	3507	57	70	82	186	241	311	620	7.609e+08	22.336	0.491373	0.00195098	0.00421811	0.00019	0.0840314	0.0191973	0.0247085	0.772426	-0.0684208	0.106398	0.0310111	0.0591462	0.0308755	0.057277	0	2.19722	33.33	1	14.9918	27.0008	32.4007	39.9138	0.607533
586	2011	20.77	146686	180	298	411	820	1147	1600	2005	138	237	336	704	1001	1407	1782	42	61	75	116	146	193	223	1.934e+08	20.0671	0.602867	0.0431198	0.115818	0.0424146	0.336862	0.102112	0.0497031	0.950297	0.227503	-0.0193089	0.00608625	0.00608625	-0.0187929	-0.0187929	0	1.60944	40	0	20.6782	27.3465	30.987	32.8469	0.187667
586	2012	12.32	120972	180	298	411	820	1147	1600	2005	138	237	336	704	1001	1407	1782	42	61	75	116	146	193	223	1.934e+08	20.058	0.582026	0.0165827	0.0406931	0.0511409	0.322993	0.091405	0.0479741	0.952026	-0.0872671	-0.00899387	0.00340695	0.00340695	-0.0182999	-0.0182999	0	1.60944	40	1	20.6782	27.3465	30.987	33.9106	0.187667
586	2013	13.65	109943	180	298	411	821	1148	1601	2006	138	237	336	705	1002	1408	1783	42	61	75	116	146	193	223	1.934e+08	20.0088	0.536989	0.0337387	0.0766895	0.0311464	0.31367	0.0844487	0.0417378	0.958262	-0.0599995	-0.0480061	0.00556846	0.00556846	-0.0100462	-0.0100462	0	1.60944	40	1	20.6782	28.7462	33.9523	39.4153	0.202499
586	2014	16.36	156137	180	298	411	821	1148	1602	2007	138	237	336	705	1002	1408	1783	42	61	75	116	146	194	224	1.934e+08	20.1026	0.56173	0.0173768	0.0386098	0.0434602	0.325222	0.0697943	0.0380661	0.961934	0.151457	0.0982727	0.00602439	0.00602439	0.00593439	0.00593439	0	1.60944	40	1	20.6782	28.3499	33.556	36.6456	0.202499
586	2015	13.99	150812	180	298	411	822	1149	1603	2008	138	237	336	706	1003	1409	1784	42	61	75	116	146	194	224	1.934e+08	20.0892	0.517645	0.0332553	0.072268	-0.0468604	0.375005	0.0654731	0.0396947	0.960305	-0.0840926	-0.0132402	0.00206945	0.00206945	0.00191353	0.00191353	0	1.60944	40	1	20.6782	30.7078	36.7133	47.6195	0.265386
586	2016	21.97	147090	179	275	365	763	1120	1570	2005	135	218	298	653	982	1381	1783	44	57	67	110	138	189	222	1.934e+08	20.1282	0.527149	0.00701261	0.0146858	-0.00616264	0.362527	0.0594531	0.036678		0.046038	0.0397556	0.00421584		0.00415501		0	1.60944	40	0	20.6782	30.4738	38.0067	47.1815	0.241809
586	2017	21.74	137308	179	275	365	763	1120	1570	2005	135	218	298	653	982	1381	1783	44	57	67	110	138	189	222	1.934e+08	20.1447	0.531551	0.00170172	0.00361582	-0.0504907	0.359502	0.0661686	0.0359901		-0.142082	0.0165648	0.0251726		0.025053		0	1.60944	40	0	20.6782	32.3126	41.3993	54.1031	0.320832
586	2018	16.02	153712	160	306	433	845	1159	1602	2017	137	244	356	730	1013	1411	1790	23	62	77	115	146	191	227	1.934e+08	20.2114	0.564357	-0.00322008	-0.00713199	-0.00660171	0.436822	0.0751162	0.0371033		0.0931846	0.0690431	0.0163576		0.0154583		1	1.60944	40	1	20.6782	30.6773	39.8562	50.6805	0.241809
586	2019	9.81	136391	160	306	433	845	1159	1602	2017	137	244	356	730	1013	1411	1790	23	62	77	115	146	191	227	1.934e+08	20.2536	0.570667	0.00957619	0.0221455	-0.0237333	0.443361	0.0736135	0.0356108		0.017723	0.0430453	0.0138858				0	1.60944	40	1	20.6782	35.4237	41.0303	43.4698	0.471276
586	2020	21.9	177855	160	305	433	845	1159	1602	2017	137	243	356	730	1013	1411	1790	23	62	77	115	146	191	227	1.934e+08	20.0116	0.443661	0.0408217	0.0841353	0.0016256	0.444377	0.0896903	0.0349782		0.11706	-0.214886	0.0128678				0	1.60944	40	1	20.6782	39.7775	45.3841	48.0862	0.681849
589	2010	20.75	2178360	60	82	125	246	357	471	756	57	79	122	237	338	446	708	3	3	3	9	19	25	48	2.543e+08	22.4242	0.706288	0.0254628	0.0790709	-0.0604045	0.199666	0.338294	0.0235604	0.97644	0.314378	0.263715	0.0677284	0.0677284	0.0675358	0.0675358	0	2.30259	40	0	33.36	33.8141	34.2059	34.9994	0.00737711
589	2011	21.64	2087439	60	82	125	246	357	471	756	57	79	122	237	338	446	708	3	3	3	9	19	25	48	4.889e+08	22.6781	0.695743	0.0153052	0.051077	-0.0576618	0.159319	0.25742	0.0189489	0.981051	0.210298	0.289081	0.0969635	0.0969635	0.0969363	0.0969363	0	2.30259	40	0	33.8399	34.7333	35.1734	36.1043	0.0149831
589	2012	20.84	2492598	60	82	125	246	357	471	756	57	79	122	237	338	446	708	3	3	3	9	19	25	48	4.889e+08	22.6306	0.66665	0.0186195	0.0584675	0.160003	0.176477	0.315678	0.0280709	0.971929	-0.124681	-0.0463488	0.061092	0.0609435	0.0610035	0.060855	0	2.30259	40	0	33.8399	36.0664	36.813	38.1929	0.0432618
589	2013	21.91	2191054	61	83	126	247	358	473	758	58	80	123	238	339	448	710	3	3	3	9	19	25	48	4.889e+08	22.7477	0.685134	0.0243725	0.0753244	0.021019	0.153561	0.267926	0.0439269	0.956073	-0.0180294	0.124161	0.0328822	0.0328822	0.0328611	0.0328611	0	2.30259	40	0	33.8399	34.3859	34.8277	35.7826	0.00906646
589	2014	16.5	1795029	62	84	127	248	362	478	763	59	81	124	239	343	452	714	3	3	3	9	19	26	49	7.755e+08	22.9985	0.612106	0.0193021	0.0542292	0.0998314	0.143836	0.316773	0.0336791	0.966321	-0.141129	0.285129	0.150616	0.150616	0.150502	0.150502	0	2.30259	40	0	25.2036	42.8137	50.551	59.1885	0.391727
589	2015	9.08	1160855	62	84	127	248	362	478	763	59	81	124	239	343	452	714	3	3	3	9	19	26	49	7.755e+08	23.137	0.688149	-0.0247299	-0.0712177	0.0518195	0.115109	0.308407	0.0287402	0.97126	-0.14919	0.148539	0.058389	0.058389	0.0574529	0.0574529	1	2.30259	40	0	25.3326	26.3882	27.2292	28.7383	0.0214123
589	2016	4.13	1602656	62	84	127	248	362	478	763	59	81	124	239	343	452	714	3	3	3	9	19	26	49	7.755e+08	23.0678	0.656792	0.00136692	0.00418034	0.0213271	0.112316	0.362628	0.0289223		0.18038	-0.0668821	0.0568363		0.0310265		0	2.30259	40	0	25.3326	26.4615	27.3443	28.7209	0.0243051
589	2017	3.37	2511912	62	84	127	248	362	478	763	59	81	124	239	343	452	714	3	3	3	9	19	26	49	7.755e+08	22.997	0.656262	-0.022011	-0.0640854	0.023293	0.117749	0.382227	0.0303244		0.245614	-0.0683568	0.031862		0.0161407		1	2.30259	40	0	25.3326	26.4228	27.4246	29.2261	0.0226765
589	2018	15.64	1858651	62	84	127	248	362	478	762	59	81	124	239	343	452	713	3	3	3	9	19	26	49	7.755e+08	23.0729	0.674157	0.00873142	0.0261067	0.0699535	0.0849199	0.363738	0.0276323		-0.0192948	0.0788304	0.0316943		0.0312354		0	2.30259	40	0	25.3326	26.5328	27.5361	29.4147	0.0241686
589	2019	15.72	1996181	59	98	155	305	391	539	902	56	94	148	291	368	507	829	3	4	7	14	23	32	73	7.755e+08	23.0766	0.646081	0.0128979	0.0379452	0.166513	0.0715858	0.314135	0.0212585		-0.0537684	0.00378997	0.0388029		0.031214		0	2.07944	50	0	25.3326	26.5762	27.5588	29.28	0.0249381
589	2020	27.94	1976070	59	98	155	305	391	539	902	56	94	148	291	368	507	829	3	4	7	14	23	32	73	7.976e+08	23.167	0.576066	0.103322	0.264584	0.144089	0.0632974	0.326738	0.0206103		0.0542541	0.0945914	0.0793886		-0.00301795		0	2.19722	44.44	0	24.6298	25.8141	26.8828	28.6581	0.0251792
590	2010	21.8	102560	186	512	884	1815	2976	3789	5032	163	395	680	1309	2214	2848	3771	23	117	204	506	762	941	1261	2.030e+08	20.1589	0.50964	0.0869118	0.184874	0.149418	0.075114	0.231399	0.240245	0.759755	0.136944	0.101468	0.0481478	0.0481478	0.0479712	0.0479712	0	1.94591	42.86	0	18.0095	39.4239	44.9181	51.7217	0.942951
590	2011	21.11	106893	186	512	884	1815	2977	3792	5036	163	395	680	1309	2215	2851	3775	23	117	204	506	762	941	1261	2.030e+08	20.2165	0.4003	0.123182	0.225359	0.0512342	0.0618008	0.279768	0.222654	0.777346	0.102314	0.0593034	0.0398851	0.0398851	0.0389244	0.0389244	0	1.94591	42.86	0	18.0151	38.6304	42.4429	48.352	0.942863
590	2012	32.59	115136	201	513	876	1787	2972	3791	5026	179	402	680	1302	2215	2852	3768	22	111	196	485	757	939	1258	2.233e+08	20.3723	0.320214	0.210653	0.327684	0.0280477	0.0421496	0.232939	0.186945	0.813055	0.0579663	0.168584	0.0253617	0.0253617	0.0253414	0.0253414	0	1.94591	42.86	0	18.0151	38.6304	41.724	46.5422	0.942863
590	2013	0.14	72283	201	513	876	1787	2972	3791	5027	179	402	680	1302	2215	2852	3769	22	111	196	485	757	939	1258	2.233e+08	20.1301	0.512252	-0.261743	-0.439653	0.00746009	0.0505381	0.221352	0.264133	0.735867	-0.29558	-0.215131	0.0213506	0.0213506	0.0213457	0.0213457	1	1.94591	42.86	0	18.3864	39.0017	42.4625	49.1687	0.923873
590	2014	0.64	57030	201	513	876	1788	2974	3795	5032	179	402	680	1302	2216	2855	3773	22	111	196	486	758	940	1259	2.233e+08	20.1902	0.686265	-0.150556	-0.378163	-0.0867524	0.0179424	0.236969	0.266032	0.733968	-0.206557	0.0619998	0.158163	0.158163	0.15785	0.15785	1	1.94591	42.86	0	18.61	39.1087	43.6817	49.6323	0.912742
590	2016	22.26	90929	198	504	874	1792	2983	3801	5043	176	398	677	1306	2222	2859	3779	22	106	197	486	761	942	1264	2.233e+08	20.2623	0.581474	0.0822718	0.21334	-0.0515537	0.0059399	0.226158	0.27185	0.716656	0.0769917	0.073616	0.0283157	0.0344684	-0.0856661		0	1.94591	42.86	0	18.6099	38.5515	42.7445	50.1584	0.912742
590	2017	19.88	94783	198	504	874	1792	2983	3801	5043	176	398	677	1306	2222	2859	3779	22	106	197	486	761	942	1264	2.395e+08	20.5883	0.332371	0.0131692	0.0233828	-0.102026	0.017706	0.184655	0.19213		0.0823183	0.385389	0.037858		0.0347773		0	1.94591	42.86	0	28.9951	47.405	51.2741	57.0266	0.546359
590	2018	0.13	64572	201	514	876	1792	2977	3800	5041	179	402	680	1305	2218	2858	3779	22	112	196	487	759	942	1262	2.395e+08	20.5207	0.290081	-0.045175	-0.0656557	0.00080117	0.0205058	0.186744	0.168511		-0.459127	-0.0653942	0.0258497		0.0258383		1	1.94591	42.86	0	29.4118	47.1325	50.1665	54.9237	0.538619
590	2019	21.82	102038	198	504	874	1792	2983	3801	5043	176	398	677	1306	2222	2859	3779	22	106	197	486	761	942	1264	2.395e+08	20.5569	0.265232	0.0510325	0.0706265	0.034495	0.00703162	0.169376	0.159083		0.695456	0.0369161	0.0438912		-0.0137467		0	1.94591	42.86	0	29.4118	47.2172	49.8127	52.8083	0.538619
590	2020	19.27	83094	198	504	874	1792	2983	3801	5043	176	398	677	1306	2222	2859	3779	22	106	197	486	761	942	1264	2.395e+08	20.6092	0.277164	0.0261342	0.0358668	0.0577035	0.00217963	0.162851	0.154862		-0.126794	0.0536327	0.0400422		0.0398058		0	1.94591	42.86	0	29.4118	47.2995	49.0462	51.7513	0.538619
591	2010	19.09	1302564	126	214	290	610	1083	1457	1909	111	191	262	546	982	1318	1725	15	23	28	64	101	139	184	1.962e+08	21.5541	0.768555	0.00843587	0.0382753	0.0488476	0.129786	0.170306	0.043008	0.956992	0.134705	0.082113	0.0474624	0.0474624	0.0326676	0.0326676	0	2.77259	25	0	49.8407	50.6308	51.2732	52.5813	0.00818247
591	2011	17.09	1383746	126	214	290	610	1083	1457	1909	111	191	262	546	982	1318	1725	15	23	28	64	101	139	184	2.746e+08	21.7157	0.809792	0.00127198	0.00608125	0.0349662	0.137259	0.153297	0.038946	0.961054	0.101039	0.175403	0.024944	0.024944	0.0218085	0.0218085	0	2.70805	33.33	0	49.8407	50.9461	51.6009	52.5958	0.0119508
591	2012	18.29	1665297	126	214	290	610	1083	1458	1910	111	191	262	546	982	1319	1726	15	23	28	64	101	139	184	2.746e+08	21.7964	0.817919	0.00677147	0.0364095	0.0649332	0.155239	0.136552	0.0551177	0.944882	-0.0155185	0.0840178	0.024351	0.117019	-0.00957914	0.0830891	0	2.70805	33.33	0	49.8407	51.0631	51.8841	53.4337	0.015082
591	2013	23.32	1434215	126	214	290	610	1084	1460	1912	111	191	262	546	983	1321	1728	15	23	28	64	101	139	184	2.746e+08	21.8774	0.823249	0.00664018	0.0370322	-0.00588691	0.163977	0.144388	0.0506474	0.949353	-0.0154996	0.0843636	0.0358909	0.0358909	-0.00222736	-0.00237119	0	2.70805	33.33	0	49.8407	51.5812	52.5902	53.8296	0.019834
591	2014	16.88	1353052	126	214	290	610	1084	1464	1917	111	191	262	546	983	1324	1731	15	23	28	64	101	140	186	2.746e+08	21.9245	0.856287	-0.0013108	-0.00820053	0.00367861	0.180133	0.137093	0.0466313	0.953369	0.0244795	0.0483043	0.0163151	0.0163151	0.0161172	0.0161172	1	2.63906	28.57	0	25.3206	40.8762	41.8978	43.7234	0.589588
591	2015	15.5	1193491	126	214	290	610	1085	1465	1919	111	191	262	546	984	1325	1733	15	23	28	64	101	140	186	1.001e+09	23.8473	0.726502	0.0378467	0.147296	0.0332942	0.125152	0.56362	0.0171034	0.982897	-0.235534	5.83958	0.999152	1.02375	0.999039	1.00636	0			0	40.79	51.84	58.84	72.42	0.170384
591	2016	16.33	1521632	39	65	107	207	405	533	898	29	45	77	163	333	452	791	10	20	30	44	72	81	107	1.001e+09	24.1167	0.612976	0.0258492	0.076508	0.0456547	0.1298	0.583355	0.0133509		0.193704	0.309239	0.178699	0.18586	0.178699	0.18586	0	2.19722	33.33	0	31.2655	37.6944	43.2105	55.8728	0.109686
591	2017	17.53	1517986	39	65	107	207	405	533	898	29	45	77	163	333	452	791	10	20	30	44	72	81	107	3.007e+09	24.1748	0.611733	0.0264406	0.0682051	0.0528152	0.144186	0.634853	0.0126623		0.201059	0.0597888	0.0923536	0.102458	0.0923473		0	2.19722	33.33	0	31.2655	37.6944	43.0861	53.143	0.109686
591	2018	20.4	1667617	39	65	107	207	405	533	898	29	45	77	163	333	452	791	10	20	30	44	72	81	107	3.007e+09	24.2561	0.623772	0.0260124	0.0680946	0.0533518	0.174909	0.671606	0.0114124		-0.0322378	0.0846675	0.0453904	0.0533443	0.045359		0	2.19722	33.33	0	31.2655	37.6944	42.9965	52.4706	0.109686
591	2019	21.75	1884222	39	65	107	207	405	533	898	29	45	77	163	333	452	791	10	20	30	44	72	81	107	3.007e+09	24.3463	0.640408	0.0252635	0.0687375	0.0486925	0.189968	0.682806	0.0141553		-0.00513974	0.0944046	0.070751	0.0844201	0.0707224		0	2.19722	33.33	0	31.2655	37.6944	42.9965	52.178	0.109686
591	2020	23.59	1720080	39	65	107	207	405	533	898	29	45	77	163	333	452	791	10	20	30	44	72	81	107	3.007e+09	24.3908	0.638227	0.026614	0.073783	0.0541409	0.215052	0.673783	0.0132389		0.058654	0.0455157	0.0398116	0.0495492	0.0396377		0	2.07944	37.5	0	31.2655	37.6944	41.1423	46.3232	0.109686
593	2010	19.77	74010	184	295	400	814	1149	1597	2006	143	234	326	698	1002	1404	1783	41	61	74	116	147	193	223	2.233e+08	20.3356	0.583379	0.00964589	0.0216327	0.0797697	0.010691	0.418874	0.0145217	0.985478	-0.139279	0.177244	0.131908	0.131908	0.131577	0.114751	0	2.19722	33.33	0	23.1386	28.7987	29.9477	31.3697	0.212107
593	2011	22.6	197813	183	298	416	834	1163	1593	2008	142	238	340	717	1013	1399	1782	41	60	76	117	150	194	226	2.233e+08	20.2976	0.488884	0.0770331	0.166388	0.140793	0.0167942	0.522198	0.010522	0.989478	0.961397	-0.0372782	0.0604129	0.0604129	0.0597732	0.0597732	0	2.19722	33.33	0	23.1386	25.1169	25.7532	26.6528	0.0556982
593	2012	16.71	145297	183	298	416	834	1163	1593	2008	142	238	340	717	1013	1399	1782	41	60	76	117	150	194	226	2.233e+08	20.257	0.464663	0.0253748	0.0485197	0.0204079	0.0207329	0.534036	0.0104358	0.989564	-0.191078	-0.0398445	0.0325838	0.0325838	0.0322157	0.0322157	0	2.19722	33.33	0	23.1386	24.5658	25.3971	26.7956	0.0318807
593	2013	25.18	134164	183	298	416	835	1164	1594	2009	142	238	340	718	1014	1400	1783	41	60	76	117	150	194	226	2.233e+08	20.6245	0.263404	0.0510005	0.0779522	0.0224944	0.0129903	0.359065	0.0179048	0.982095	0.0211835	0.444161	0.0653829	0.0653829	0.0652178	0.0652178	0	2.19722	33.33	0	23.1386	24.3202	25.2468	27.2953	0.0298006
593	2014	21.55	140657	183	298	416	835	1165	1595	2010	142	238	340	718	1014	1400	1783	41	60	76	117	151	195	227	2.799e+08	20.4602	0.13501	0.020505	0.0257753	0.0300071	0.0163343	0.458059	0.0206613	0.979339	-0.0371288	-0.15153	0.0394523	0.0394523	0.0392991	0.0392991	0	2.19722	33.33	0	38.6799	41.1499	42.9115	45.2876	0.0341453
593	2015	18.79	146548	183	298	416	836	1166	1596	2011	142	238	340	719	1015	1401	1784	41	60	76	117	151	195	227	2.799e+08	20.4878	0.177676	0.0180827	0.0214412	0.0689869	0.0138302	0.476133	0.0195537	0.980446	-0.0485917	0.0280393	0.0394961	0.0394961	0.0380154	0.0380154	0	2.19722	33.33	0	39.078	45.2966	48.1486	53.3134	0.091411
593	2016	5.73	143157	183	298	416	836	1166	1596	2011	142	238	340	719	1015	1401	1784	41	60	76	117	151	195	227	3.586e+08	21.1812	0.300704	-0.043589	-0.0588803	-0.0566048	0.061152	0.271086	0.0280202	0.663181	0.123723	1.00042	0.0818674	0.857289	0.075681		1	2.07944	37.5	0	40.9405	47.6279	52.647	56.7213	0.0875067
593	2017	18.66	176371	183	298	416	836	1166	1596	2011	142	238	340	719	1015	1401	1784	41	60	76	117	151	195	227	3.586e+08	21.2689	0.357766	0.0162206	0.0242274	0.0473395	0.0446271	0.255335	0.0256617	0.691458	0.0255268	0.0916228	0.0586004		0.0584637		0	1.94591	42.86	0	40.9405	47.6279	52.1348	55.4974	0.0875067
593	2018	-6.17	233117	182	298	415	836	1166	1596	2013	141	238	339	719	1015	1401	1786	41	60	76	117	151	195	227	3.586e+08	21.214	0.432778	-0.110957	-0.183171	0.00859473	0.0718546	0.31166	0.0264626	0.800516	0.299379	-0.0533558	0.0556911		0.0555587		1	2.19722	33.33	0	29.6351	44.523	50.4163	53.9559	0.38149
593	2019	18.76	376359	182	298	416	836	1163	1597	2013	141	238	340	719	1013	1402	1786	41	60	76	117	150	195	227	3.586e+08	21.4096	0.50351	0.0240307	0.0454776	0.0272807	0.0920307	0.331011	0.0245087	0.797171	0.645032	0.216061	0.0294266	0.101023	0.0290945		0	2.19722	33.33	0	32	45.4369	48.7778	50.949	0.353294
593	2020	18.54	492963	182	298	416	836	1163	1597	2013	141	238	340	719	1013	1402	1786	41	60	76	117	150	195	227	3.586e+08	21.4661	0.500502	0.0206378	0.0414383	0.0522118	0.0552023	0.356525	0.023429	0.808043	0.228793	0.0581084	0.0403794		0.0402763		0	2.30259	40	0	32	44.8578	46.0756	47.5425	0.353294
595	2010	1.08	135758	142	208	230	423	461	629	836	112	170	190	372	389	452	555	30	38	40	51	72	177	281	2.168e+08	20.4252	0.722021	-0.194139	-0.54291	-0.0203753	0.332634	0.194032	0.0312981	0.968702	0.55977	-0.145197	0.0387869	0.0387869	0.0382748	0.0382748	1	2.19722	33.33	0	37.7797	38.7795	39.6396	41.2488	0.0135502
595	2013	1.03	92739	142	208	230	423	461	629	836	112	170	190	372	389	452	555	30	38	40	51	72	177	281	2.477e+08	20.7774	0.738589	-0.12604	-0.478542	-0.00903327	0.297844	0.15919	0.116775	0.883225	-0.130604	0.253129	0.0996601	0.0996601	0.0996542	0.0996542	1	2.3979	36.36	0	29.9703	39.698	41.5688	44.2211	0.286279
595	2014	10.19	144916	142	208	230	423	461	629	836	112	170	190	372	389	452	555	30	38	40	51	72	177	281	2.477e+08	20.7683	0.720412	0.0195904	0.0724343	-0.0389467	0.345033	0.224538	0.129669	0.870331	0.369751	-0.0091165	0.0368098	0.0366737	0.0367759	0.0366399	0	2.3979	36.36	0	29.9703	31.5771	32.7857	34.7244	0.0293656
595	2015	1.75	75539	142	208	230	423	461	629	837	112	170	190	372	389	452	555	30	38	40	51	72	177	282	3.724e+08	20.9132	0.382771	-0.121711	-0.264234	-0.0513804	0.23299	0.179502	0.128018	0.871982	-0.412193	0.155935	0.166956	0.166956	0.166956	0.166956	1	2.3979	36.36	0	53.4251	54.7057	55.5597	57.2225	0.0150767
595	2016	3.43	90680	142	208	230	423	461	629	837	112	170	190	372	389	452	555	30	38	40	51	72	177	282	7.449e+08	20.9061	0.448156	-0.070077	-0.119861	-0.0366779	0.248739	0.282256	0.125388		0.359853	-0.00709608	0.094608				1	2.3979	36.36	0	54.427	55.4309	56.2972	57.9505	0.00971842
595	2018	0.71	150972	142	208	230	423	461	629	837	112	170	190	372	389	452	555	30	38	40	51	72	177	282	7.652e+08	21.3268	0.616965	-0.052389	-0.132081	0.0157337	0.223919	0.253015	0.0779426	0.769719	-0.00790384	-0.0270113	0.0201825		0.0201266		1	2.19722	33.33	0	52.9945	54.3149	54.9037	56.1169	0.0190358
595	2019	1.56	83262	142	208	230	423	461	629	837	112	170	190	372	389	452	555	30	38	40	51	72	177	282	7.652e+08	21.145	0.749768	-0.193267	-0.598991	0.00701464	0.170476	0.285101	0.0912067	0.760314	-0.280081	-0.166276	0.00087272		0.00079616		1	2.19722	33.33	0	52.1296	52.7593	53.3505	54.4647	0.00610041
596	2010	30	671723	60	82	107	274	498	883	1445	44	59	83	206	356	609	1004	16	23	24	68	142	274	441	2.350e+08	21.3427	0.435138	0.196089	0.337833	0.278643	0.00689946	0.183039	0.0831281	0.916872	0.400864	0.384212	0.131143	0.132746	0.11975	0.121352	0	2.07944	37.5	0	57.7455	62.7702	66.3692	72.8035	0.0504762
596	2011	34.14	1028233	60	82	107	275	499	884	1447	44	59	83	206	356	609	1005	16	23	24	69	143	275	442	2.518e+08	22.1683	0.349073	0.185709	0.297272	0.147555	0.00888436	0.0855242	0.0586056	0.941394	0.760354	1.28309	0.185506	0.185506	0.184974	0.184974	0	2.19722	33.33	0	53.8928	58.9327	62.4646	68.5388	0.0552682
596	2012	78.26	1411377	60	82	107	275	499	885	1449	44	59	83	206	356	610	1006	16	23	24	69	143	275	443	5.036e+08	22.3925	0.364091	0.151957	0.236479	0.204755	0.00148584	0.147649	0.0604198	0.93958	0.268768	0.25138	0.146411	0.146411	0.146395	0.146395	0	2.19722	33.33	0	53.8928	58.9148	61.8937	67.1437	0.0552682
596	2013	71.35	1420746	60	82	107	275	500	886	1450	44	59	83	206	357	611	1007	16	23	24	69	143	275	443	5.036e+08	22.484	0.356576	0.11182	0.174764	0.109724	0.00109585	0.217723	0.0541909	0.945809	0.0913779	0.0958544	0.105024	0.105024	0.104491	0.104491	0	2.07944	37.5	0	53.8928	58.4966	61.0272	64.7502	0.0552682
596	2014	32.4	1582336	61	83	108	276	501	887	1452	45	60	84	207	358	612	1008	16	23	24	69	143	275	444	5.036e+08	22.5817	0.348088	0.097632	0.150696	0.0604184	0.00067638	0.268828	0.0477879	0.952212	0.0153431	0.10256	0.0666053	0.0666053	0.0664085	0.0664085	0	2.19722	33.33	0	53.8828	58.7407	62.1658	66.4696	0.0552782
596	2015	30.99	1750612	61	83	108	277	502	889	1455	45	60	84	208	359	614	1011	16	23	24	69	143	275	444	5.036e+08	22.695	0.327075	0.105258	0.158757	0.109995	0.00068884	0.235416	0.0415378	0.958462	0.129558	0.120001	0.0370731	0.0370731	0.0370595	0.0370595	0	2.19722	33.33	0	53.8928	58.5282	62.3906	68.1436	0.0450749
596	2016	72.1	2050607	61	83	108	278	503	891	1459	45	60	84	209	360	615	1014	16	23	24	69	143	276	445	5.036e+08	22.8907	0.319987	0.106828	0.15784	0.13544	0.00140648	0.213559	0.0802047	0.865048	0.145378	0.216208	0.0240447	0.136228	0.0233818		0	2.19722	33.33	0	53.8928	58.7769	62.3516	67.1863	0.0458594
596	2017	36.05	2107617	61	83	108	281	508	896	1466	45	60	84	212	364	619	1019	16	23	24	69	144	277	447	5.036e+08	23.041	0.326182	0.125494	0.185455	0.0916899	0.00221279	0.176527	0.0680972	0.884795	0.158079	0.162159	0.0229039		0.0226435		0	2.19722	33.33	0	53.8928	59.2857	62.169	67.3801	0.0542082
596	2018	35.57	2599145	61	83	108	281	509	897	1467	45	60	84	212	365	620	1020	16	23	24	69	144	277	447	5.036e+08	23.2498	0.35813	0.153636	0.234136	0.115179	0.00237796	0.141007	0.0593196	0.902448	0.246518	0.232158	0.0302692		0.030162		0	2.19722	33.33	0	53.8928	58.9408	62.0138	67.5025	0.0478094
596	2019	35.32	3681183	61	83	108	281	509	897	1467	45	60	84	212	365	620	1020	16	23	24	69	144	277	447	5.036e+08	23.3531	0.320024	0.163586	0.247144	0.0138738	0.00293964	0.124183	0.0566434	0.908876	0.199262	0.108823	0.0329602		0.0326123		0	2.19722	33.33	0	53.8928	58.8116	62.4941	68.8446	0.0458594
596	2020	33.84	3091937	61	83	108	281	509	897	1467	45	60	84	212	365	620	1020	16	23	24	69	144	277	447	5.036e+08	23.4437	0.31197	0.127187	0.185895	0.238667	0.00447326	0.11838	0.0615484	0.906958	-0.0119898	0.0948237	0.0404877		0.0402169		0	2.19722	33.33	0	53.8928	58.1999	61.4249	67.5046	0.0458594
597	2010	47.77	1457763	89	140	209	362	500	678	854	79	116	165	300	421	586	749	10	24	44	62	79	92	105	3.338e+08	22.447	0.630044	0.00980333	0.0277529	0.0456639	0.0975175	0.265979	0.150362	0.849638	-0.0520763	-0.0779027	0.0779628	0.0779628	0.0760679	0.0760679	0	2.19722	33.33	1	32.4682	52.4406	53.7398	55.6081	0.591541
597	2011	0.81	1223914	89	140	209	362	500	678	854	79	116	165	300	421	586	749	10	24	44	62	79	92	105	3.338e+08	22.4935	0.702104	-0.0667786	-0.200483	-0.0397321	0.0877694	0.251919	0.146206	0.853794	-0.195835	0.0476345	0.0752231	0.0654388	0.0751568	0.0653724	1	2.19722	33.33	1	32.4729	54.0284	55.4928	58.0021	0.591436
597	2012	18.08	1224774	89	140	209	362	500	678	854	79	116	165	300	421	586	749	10	24	44	62	79	92	105	3.338e+08	22.5139	0.706934	0.00091479	0.0030962	0.0143644	0.0859925	0.229814	0.135367	0.864633	-0.00460069	0.0205886	0.0304652	0.0304652	0.0299461	0.0299461	0	2.07944	37.5	1	22.4964	51.7024	52.6235	54.2292	0.853752
597	2013	3.01	1096833	89	140	209	362	500	678	854	79	116	165	300	421	586	749	10	24	44	62	79	92	105	3.338e+08	22.7454	0.788334	-0.0243876	-0.098466	-0.0352613	0.0757908	0.2048	0.100132	0.899868	0.00146915	0.260512	0.0754215	0.0755835	0.0749759	0.075138	1	2.19722	33.33	1	22.4964	51.7024	52.9972	54.4152	0.853752
597	2014	17.71	1542789	89	140	210	364	503	681	857	79	116	166	301	422	587	750	10	24	44	63	81	94	107	4.747e+08	22.8719	0.677917	0.0103948	0.0384478	0.00548136	0.0829858	0.202654	0.0856434	0.914357	0.11955	0.134788	0.0704567	0.0704567	0.0627701	0.0627701	0	2.19722	33.33	1	23.013	39.4452	48.277	57.5358	0.518511
597	2015	2.63	1187457	89	140	210	364	503	681	857	79	116	166	301	422	587	750	10	24	44	63	81	94	107	4.747e+08	22.8857	0.723788	-0.0454258	-0.151932	0.0114695	0.0844074	0.386456	0.0859143	0.914086	-0.115129	0.0139703	0.0403649	0.0403649	0.0403352	0.0403352	1	2.19722	44.44	0	21.4633	38.1891	48.1375	50.7103	0.547315
597	2016	18.53	1615869	89	140	210	364	503	681	857	79	116	166	301	422	587	750	10	24	44	63	81	94	107	4.747e+08	23.0046	0.751378	0.0028508	0.0108976	0.0392763	0.11016	0.332302	0.0764113		0.255571	0.126239	0.020363		0.0193101		0	2.19722	44.44	0	21.4963	36.1588	41.1548	46.0248	0.500425
597	2017	13.94	1782507	89	140	210	364	503	681	857	79	116	166	301	422	587	750	10	24	44	63	81	94	107	4.747e+08	23.0835	0.759463	0.00903279	0.036956	-0.0284337	0.133828	0.29607	0.0696018	0.926911	0.179036	0.0820288	0.0423524	0.0447109	0.0420913		0	2.19722	44.44	0	21.0494	32.7737	35.6597	39.7737	0.400641
597	2018	13.19	2464192	89	140	210	365	504	682	858	79	116	166	302	423	588	751	10	24	44	63	81	94	107	5.696e+08	23.1845	0.693411	0.0180505	0.0655834	0.0243277	0.157699	0.248681	0.0596175	0.938154	0.315379	0.106268	0.0534065		0.0531757		0	2.19722	44.44	0	26.0228	49.026	54.2938	60.3912	0.667334
597	2019	20.17	2752621	89	140	210	365	504	682	858	79	116	166	302	423	588	751	10	24	44	63	81	94	107	9.047e+08	23.2522	0.687569	0.014052	0.0453862	0.0281184	0.145061	0.278216	0.0554835	0.942434	0.100923	0.0700659	0.0195556	0.0198969	0.0194619		0	2.19722	44.44	0	24.4109	45.4819	52.9712	60.4622	0.662208
597	2020	19	1923515	89	140	210	365	504	682	858	79	116	166	302	423	588	751	10	24	44	63	81	94	107	1.351e+09	23.2219	0.661161	0.00087652	0.0026934	0.0469285	0.140998	0.390879	0.0561451	0.941708	-0.101671	-0.0298357	0.0319287		0.0257316		0	2.3979	36.36	0	24.3628	53.9161	60.9833	64.4394	0.640697
598	2010	54.33	212621	179	303	424	832	1149	1608	2008	141	242	346	715	1003	1415	1784	38	61	78	117	146	193	224	4.620e+08	21.6741	0.365283	0.101212	0.20676	0.129122	0.0223575	0.42576	0.424438	0.575562	-0.724865	0.247403	0.168627	0.168627	0.168609	0.168609	0	2.19722	33.33	1	52.2654	55.7304	57.9395	62.5647	0.0331677
598	2011	66.03	775326	179	303	424	832	1149	1608	2008	141	242	346	715	1003	1415	1784	38	61	78	117	146	193	224	1.154e+09	22.682	0.474344	0.12147	0.218936	0.131271	0.0368629	0.451077	0.177903	0.822097	2.1356	1.7399	0.229634	0.229634	0.228151	0.228151	0	2.19722	33.33	1	41.8668	46.2191	50.3801	58.3969	0.0538344
598	2012	59.35	568482	179	303	424	832	1149	1608	2008	141	242	346	715	1003	1415	1784	38	61	78	117	146	193	224	1.154e+09	22.845	0.478082	0.0940995	0.179704	0.117231	0.043186	0.38855	0.151818	0.847958	0.12213	0.177077	0.206059	0.207471	0.206046	0.207458	0	2.19722	33.33	1	41.8668	45.7228	48.9838	54.7699	0.0496931
598	2013	56.95	841906	179	303	424	833	1150	1609	2009	141	242	346	716	1004	1416	1785	38	61	78	117	146	193	224	2.986e+09	23.0654	0.346266	0.0800388	0.134506	0.103762	0.0383853	0.480197	0.196612	0.803208	0.123059	0.246463	0.176198	0.176198	0.176175	0.176175	0	2.07944	37.5	1	42.05	43.4452	44.5062	45.9314	0.0176141
598	2014	57.17	893085	179	303	424	833	1150	1610	2010	141	242	346	716	1004	1416	1785	38	61	78	117	146	194	225	2.986e+09	23.2207	0.383473	0.0675226	0.106555	0.0965585	0.0370729	0.425363	0.199951	0.799896	0.127286	0.168035	0.124299	0.124299	0.123285	0.123285	0	2.19722	33.33	1	42.05	43.2494	43.9783	45.5025	0.0143393
598	2015	69.41	949679	168	304	425	835	1150	1607	2010	135	242	348	719	1007	1414	1785	33	62	77	116	143	193	225	2.986e+09	23.3767	0.414519	0.0646907	0.107855	0.0939415	0.0327621	0.393634	0.180288	0.81958	0.124155	0.168799	0.134484	0.134484	0.134482	0.134482	0	2.07944	37.5	0	42.0969	44.2377	44.7802	45.771	0.042898
598	2016	67.58	885494	179	279	379	773	1124	1586	2003	136	221	312	661	985	1398	1781	43	58	67	112	139	188	222	2.986e+09	23.5517	0.459026	0.0560228	0.0998118	0.0839234	0.0305174	0.3727	0.159649	0.840241	-0.00135563	0.191323	0.190978		0.190923		0	2.19722	33.33	0	42.0969	44.74	45.3938	46.6459	0.042898
598	2017	24.98	1292241	179	279	379	773	1124	1586	2003	136	221	312	661	985	1398	1781	43	58	67	112	139	188	222	2.986e+09	23.6547	0.456978	0.0513617	0.0947545	0.0883658	0.0393569	0.391358	0.209613	0.790288	0.220055	0.108475	0.0676123	0.0792452	0.0675937		0	2.19722	33.33	0	42.0969	44.4485	45.3015	46.6449	0.042898
598	2018	24.98	1537894	168	304	425	832	1149	1607	2009	135	242	348	717	1006	1414	1784	33	62	77	115	143	193	225	2.986e+09	23.7641	0.466923	0.0508471	0.0945504	0.0913366	0.038908	0.383145	0.198654	0.801257	0.114787	0.115549	0.119484		0.119484		0	1.60944	60	0	42.1806	44.833	46.1981	48.4209	0.0428128
598	2019	26.45	1764743	168	304	425	835	1150	1607	2009	135	242	348	719	1007	1414	1784	33	62	77	116	143	193	225	2.986e+09	23.9556	0.526595	0.0475811	0.0950875	0.0742553	0.0432138	0.345826	0.242987	0.756939	0.163085	0.211061	0.143015		0.142887		0	1.79176	50	0	42.1806	47.8464	50.6442	53.5074	0.0763137
598	2020	27.87	1673492	168	304	425	835	1150	1607	2009	135	242	348	719	1007	1414	1784	33	62	77	116	143	193	225	2.986e+09	24.1534	0.574368	0.0470728	0.10527	0.0890981	0.0404831	0.280677	0.239739	0.7602	0.110084	0.21876	0.156995		0.156755		0	2.19722	33.33	0	42.1806	52.7227	56.6663	60.3478	0.192289
599	2010	14.47	1567967	20	23	30	48	115	194	288	6	8	13	29	74	135	214	14	15	17	19	41	59	74	5.248e+08	22.2728	0.68597	0.00807634	0.0249416	0.0194017	0.105348	0.475402	0.013916	0.986084	0.375196	0.0911305	0.0887412	0.0887412	0.0869636	0.0869636	0	2.19722	44.44	0	20.3079	22.2919	23.7212	25.0253	0.0576083
599	2011	11.65	1931217	20	23	30	49	119	198	294	6	8	13	30	78	139	220	14	15	17	19	41	59	74	5.248e+08	22.3157	0.691834	0.00749628	0.0241011	0.0394111	0.131321	0.451681	0.0131001	0.9869	0.0930612	0.0438865	0.0386499	0.0386499	0.0334227	0.0334227	0	2.19722	44.44	0	20.3079	23.4077	25.0027	27.1166	0.0970883
599	2012	18.53	1755716	20	23	30	49	121	200	297	6	8	13	30	80	141	223	14	15	17	19	41	59	74	5.248e+08	22.2948	0.680971	0.00431613	0.0137658	0.0568467	0.178382	0.44532	0.0130645	0.986935	-0.0644421	-0.0206611	0.0253226	0.0253226	0.0218856	0.0218856	0	2.19722	44.44	0	20.3079	22.5931	24.361	26.1494	0.0582659
599	2013	19.04	1527923	14	27	28	59	123	223	382	7	13	13	39	87	164	298	7	14	15	20	36	59	84	5.248e+08	22.3047	0.679285	0.00571714	0.017873	0.097895	0.172654	0.423062	0.0125846	0.987415	-0.107766	0.00993139	0.0336119	0.0336119	0.0323557	0.0323557	0	2.19722	33.33	0	20.3079	25.8826	27.8866	30.0657	0.202028
599	2014	18.56	1246827	14	27	28	59	125	227	386	7	13	13	39	89	168	302	7	14	15	20	36	59	84	6.746e+08	22.3429	0.504491	0.0117355	0.0286385	0.109811	0.146366	0.367452	0.0518201	0.94818	-0.245417	0.0389618	0.0556415	0.0556415	0.0524738	0.0524738	0	2.19722	33.33	0	22.7061	32.6622	37.9988	42.3058	0.307901
599	2015	15.46	1061495	14	27	28	59	125	227	388	7	13	13	39	89	168	304	7	14	15	20	36	59	84	6.746e+08	22.499	0.560562	0.0108066	0.0232255	0.0210363	0.130485	0.18146	0.0379222	0.962078	-0.247433	0.168914	0.118636	0.118636	0.1185	0.1185	0	2.07944	37.5	0	23.3849	31.9636	33.7864	36.7542	0.298963
599	2016	16.57	1359191	14	27	28	59	127	230	394	7	13	13	39	91	170	309	7	14	15	20	36	60	85	6.746e+08	22.704	0.627498	0.0118479	0.0294321	0.00405113	0.158521	0.241244	0.0408236		0.646029	0.227559	0.233958		0.232039		0	2.19722	33.33	0	23.3849	31.9597	34.5334	38.0411	0.292646
599	2017	17.12	1517413	14	27	29	58	128	230	397	7	13	14	38	91	170	311	7	14	15	20	37	60	86	6.746e+08	22.8491	0.665051	0.0130479	0.0370295	-0.0726803	0.154372	0.338679	0.0428654		-0.18872	0.156089	0.210876		0.210512		0	2.19722	33.33	0	23.8671	35.0013	37.1908	38.9209	0.28673
599	2018	-1.34	1143883	14	27	29	58	128	231	400	7	13	14	38	91	170	313	7	14	15	20	37	61	87	8.356e+08	22.9166	0.570377	0.00333007	0.00867467	-0.0255453	0.12685	0.338364	0.0415733		-0.0631235	0.0698962	0.0426134		0.0245096		0	2.07944	37.5	0	25.7357	35.9866	42.4678	48.2305	0.214666
599	2019	8.09	1145195	14	27	29	58	128	231	400	7	13	14	38	91	170	313	7	14	15	20	37	61	87	8.285e+08	23.0139	0.63229	-0.033058	-0.0832355	-0.0233856	0.0888742	0.376376	0.0477231		0.101024	0.102133	0.0999634	0.100055	0.0952328	0.0953287	1	2.19722	33.33	0	25.957	36.2961	42.833	48.4369	0.214666
599	2020	7.51	1559041	14	27	29	58	128	231	400	7	13	14	38	91	170	313	7	14	15	20	37	61	87	8.223e+08	23.0318	0.650014	-0.00724646	-0.0201981	0.00804601	0.0945451	0.435596	0.0478131		0.0719949	0.01802	0.0518042	0.0536208	0.0418205	0.0398516	1	2.19722	33.33	0	32.185	41.3195	43.9043	46.0538	0.174441
600	2010	21.6	1856359	97	149	230	611	1069	1350	1637	82	126	198	520	894	1142	1360	15	23	32	91	175	208	277	9.137e+08	23.2187	0.662253	0.00336215	0.00914235	0.086009	0.0410948	0.515697	0.0228224	0.977178	0.142785	0.203739	0.170946	0.170946	0.170908	0.170908	0	2.19722	33.33	0	55.0085	75.3391	75.6747	76.0768	0.36551
600	2011	22.42	2249323	97	149	230	614	1073	1356	1643	82	126	198	523	898	1148	1366	15	23	32	91	175	208	277	9.137e+08	23.4706	0.739262	0.00117407	0.00398775	0.0105492	0.0412908	0.378532	0.026072	0.973928	0.114907	0.286442	0.196786	0.196786	0.196718	0.196718	0	2.19722	33.33	0	55.0085	75.5522	76.3136	77.5538	0.36551
600	2012	25.57	2157172	97	149	230	628	1089	1375	1662	82	126	198	536	912	1165	1383	15	23	32	92	177	210	279	9.137e+08	23.557	0.751395	0.0104499	0.0410752	0.0886102	0.0449764	0.356773	0.0237502	0.97625	0.064312	0.0903251	0.134111	0.134111	0.13411	0.13411	0	2.19722	33.33	0	55.0085	76.1129	77.6856	79.3324	0.36519
600	2013	28.2	3588831	97	149	230	628	1091	1377	1664	82	126	198	536	912	1165	1383	15	23	32	92	179	212	281	9.137e+08	23.6136	0.712163	0.0613178	0.228137	0.168667	0.0440674	0.707025	0.022056	0.977944	0.355392	0.0582015	0.0828082	0.0828082	0.0827968	0.0827968	0	2.19722	33.33	0	55.0085	71.4574	71.894	72.5045	0.293988
600	2014	31.77	3642289	97	149	230	628	1094	1381	1668	82	126	198	536	914	1167	1385	15	23	32	92	180	214	283	1.792e+09	23.9527	0.566119	0.122966	0.329559	0.184408	0.0263129	0.602926	0.0245681	0.975432	0.251603	0.403723	0.0607393	0.0607393	0.0606904	0.0606904	0	2.19722	33.33	0	67.2063	73.2765	75.4153	79.7103	0.0604233
600	2015	34.58	2888424	97	149	231	629	1096	1383	1670	82	126	199	537	915	1168	1386	15	23	32	92	181	215	284	1.792e+09	23.9754	0.513648	0.102688	0.223033	0.134965	0.0471433	0.571382	0.0270986	0.972901	-0.11617	0.0229127	0.116239	0.116239	0.116185	0.119404	0	2.19722	33.33	0	67.2063	73.5871	75.5602	76.9055	0.0604233
600	2016	33.57	3296057	97	149	231	632	1100	1387	1674	82	126	199	539	917	1170	1388	15	23	32	93	183	217	286	1.792e+09	24.0988	0.546095	0.0706208	0.150536	0.0980011	0.0372436	0.55942	0.0232816		-0.0248137	0.131348	0.0928804		0.0928417		0	2.07944	25	1	67.3079	72.622	74.3234	75.5	0.0444856
600	2017	25.38	3819470	97	149	231	632	1100	1387	1674	82	126	199	539	917	1170	1388	15	23	32	93	183	217	286	1.792e+09	24.1626	0.583054	0.0103407	0.0237806	0.0403579	0.0561773	0.594536	0.026126		0.122576	0.065828	0.0625726	0.060912	0.0624953		0	2.19722	33.33	0	65.6334	68.7533	70.7975	71.8011	0.0271009
600	2018	26.05	4582059	97	149	231	632	1100	1387	1674	82	126	199	539	917	1170	1388	15	23	32	93	183	217	286	1.792e+09	24.1844	0.577559	0.020999	0.0500304	0.0805509	0.0586954	0.551582	0.0281037		0.326316	0.0220535	0.0601448	0.0601585	0.0599911		0	2.19722	33.33	0	65.6334	68.7533	70.8236	72.6399	0.0271009
600	2019	27.32	4762559	97	149	231	632	1100	1387	1674	82	126	199	539	917	1170	1388	15	23	32	93	183	217	286	1.792e+09	24.2001	0.570936	0.0278785	0.0654765	0.076771	0.0538724	0.579787	0.0301203		-0.00089895	0.0158917	0.046367		0.0460881		0	2.19722	33.33	0	65.6334	69.5588	71.9136	73.0386	0.0327064
600	2020	28.95	4066041	97	149	231	631	1100	1387	1674	82	126	199	538	917	1170	1388	15	23	32	93	183	217	286	1.792e+09	24.2462	0.565608	0.0364398	0.0843925	0.0776846	0.0608003	0.554229	0.0406296		0.0183063	0.0471802	0.032054		0.0320073		0	2.19722	33.33	0	65.6334	69.2651	71.0144	72.2727	0.0342684
601	2010	20.01	593002	16	25	48	215	867	1859	3247	13	19	34	180	720	1513	2651	3	6	14	35	147	346	596	9.256e+08	22.8521	0.619481	0.00808269	0.0214533	0.0745287	0.034568	0.850327	0.0139924	0.986008	0.260304	-0.00467395	0.0389274	0.0389274	0.0373551	0.0373551	0	2.19722	33.33	0	16.8494	19.702	20.8353	21.9547	0.106636
601	2011	16.49	750639	16	25	48	215	868	1863	3251	13	19	34	180	721	1516	2654	3	6	14	35	147	347	597	9.256e+08	22.8238	0.602083	0.0105146	0.0270233	0.0649994	0.0308424	0.813012	0.0140148	0.985985	-0.00554687	-0.0278804	0.0458107	0.0458107	0.0409335	0.0250725	0	2.19722	33.33	0	16.8494	19.9454	21.4815	23.5714	0.106636
601	2012	23.54	749504	16	25	48	216	869	1869	3257	13	19	34	180	721	1521	2659	3	6	14	36	148	348	598	9.256e+08	22.8618	0.603037	0.0177352	0.0446247	0.0759291	0.0260117	0.831545	0.0122777	0.987722	0.0186294	0.0387613	0.0877776	0.0877776	0.0849135	0.0781817	0	2.19722	33.33	0	16.8494	19.9476	21.2762	23.3314	0.106636
601	2013	25.77	729710	16	25	48	216	869	1869	3257	13	19	34	180	721	1521	2659	3	6	14	36	148	348	598	1.081e+09	22.8854	0.570881	0.02729	0.0660405	0.0949318	0.0281731	0.787407	0.013058	0.986942	0.0887693	0.0238649	0.0441332	0.0441332	0.0438646	0.0438646	0	2.07944	37.5	0	14.4324	24.9484	28.8025	33.4241	0.50421
601	2014	24.78	1154456	16	25	48	216	869	1869	3260	13	19	34	180	721	1521	2662	3	6	14	36	148	348	598	1.081e+09	22.8764	0.535824	0.0313183	0.070131	0.0882141	0.0312228	0.820553	0.0195903	0.98041	0.286304	-0.00896735	0.0238665	0.0236213	0.023829	0.0235838	0	2.19722	33.33	0	14.4324	24.8589	28.3728	33.0507	0.50421
601	2015	30	925853	16	25	48	216	870	1870	3261	13	19	34	180	722	1522	2663	3	6	14	36	148	348	598	1.081e+09	22.8642	0.506576	0.0352281	0.0735896	0.0980333	0.0374215	0.806658	0.0195303	0.98047	-0.00076392	-0.0120934	0.0271936	0.0275419	0.0269704	0.0262402	0	2.3979	36.36	0	15.0041	36.8004	39.3097	42.5819	0.961908
601	2016	31.64	848778	16	25	48	216	870	1870	3263	13	19	34	180	722	1522	2665	3	6	14	36	148	348	598	1.081e+09	22.9018	0.490746	0.0534252	0.106533	0.130129	0.0300734	0.771182	0.0204881		0.0636945	0.0382648	0.0726185		0.0724136		0	2.3979	36.36	0	15.0041	37.1436	40.3365	44.6291	0.961908
601	2017	29.03	1172755	16	25	48	216	870	1870	3263	13	19	34	180	722	1522	2665	3	6	14	36	148	348	598	1.081e+09	22.9388	0.482853	0.0509419	0.0992491	0.0725719	0.0458358	0.787953	0.0227999	0.976325	0.123591	0.03775	0.0536285	0.0536196	0.0534359	0.053042	0	2.07944	25	0	15.0934	37.2329	44.3822	52.129	0.956206
601	2018	28.1	1058899	16	25	48	216	870	1870	3263	13	19	34	180	722	1522	2665	3	6	14	36	148	348	598	1.081e+09	23.0277	0.519525	0.0330296	0.0663251	0.0671305	0.0524007	0.708109	0.0236775	0.975522	-0.0461294	0.092974	0.102707		0.0912617		0	2.19722	33.33	0	15.0934	37.2329	43.6278	48.7418	0.956206
601	2019	29.62	1317171	16	25	49	217	871	1871	3263	13	19	35	181	723	1523	2665	3	6	14	36	148	348	598	1.081e+09	23.1399	0.543918	0.0381505	0.0815887	0.0662506	0.0783829	0.696494	0.0274559		0.256084	0.118656	0.137411		0.137121		0	2.19722	33.33	0	15.0934	37.2329	43.7096	49.6753	0.956206
601	2020	24.3	1632718	16	25	49	217	871	1871	3263	13	19	35	181	723	1523	2665	3	6	14	36	148	348	598	1.081e+09	23.2624	0.600835	0.0183845	0.0431682	0.0388063	0.109072	0.6973	0.0268524		0.151646	0.130398	0.0960581		0.0953793		0	2.19722	33.33	0	19.9492	41.4502	44.7195	49.3032	0.723432
603	2012	23.83	296768	45	74	113	207	390	526	885	35	54	81	162	322	446	779	10	20	32	45	68	80	106	5.050e+08	20.7727	0.245279	0.516567	0.72898	0.416379	0	0.150565	0.129383	0.870617	-0.0201554	-3.651e-05	0.00327306	0.00327306	0.00327306	0.00327306	0	2.3979	36.36	0	45.6441	61.5851	73.8357	82.356	0.186182
603	2013	22.39	231756	45	74	113	208	393	529	888	35	54	81	162	324	448	781	10	20	32	46	69	81	107	5.050e+08	20.4761	0.325185	0.503158	0.6982	0.600373	0	0.189421	0.160509	0.839491	-0.0865227	-0.256658	0.00702916	0.00702916	0.00702916	0.00702916	0	2.3979	36.36	0	45.6441	61.5851	73.8357	82.356	0.186182
603	2014	23.15	234588	45	74	113	208	393	529	890	35	54	81	162	324	448	783	10	20	32	46	69	81	107	5.050e+08	20.8411	0.279382	0.396855	0.565441	0.423504	0	0.121791	0.103867	0.896133	-0.120739	0.440398	0.00872187	0.00872187	0.00872187	0.00872187	0	2.3979	36.36	0	45.0302	57.085	64.2642	72.0129	0.143538
603	2015	14.3	268835	45	74	114	210	397	533	896	35	54	82	164	328	452	789	10	20	32	46	69	81	107	5.050e+08	21.0658	0.252861	0.329558	0.448157	0.185257	0	0.0903899	0.0774215	0.922579	0.112144	0.251999	0.00483055	0.00483055	0.00473277	0.00473277	0	2.19722	33.33	0	15.8617	37.8887	46.5832	60.1721	0.873897
603	2016	20.87	228159	45	74	114	211	399	537	900	35	54	82	164	329	455	792	10	20	32	47	70	82	108	7.226e+08	21.7675	0.068488	0.15598	0.179204	0.1254	0	0.0455865	0.0746449	0.925355	-0.167356	1.01712	0.0791068	0.0791068	0.0791068	0.0791068	0	2.19722	33.33	0	29.8827	48.0444	55.9093	66.8386	0.32416
603	2017	20.82	394028	45	74	114	211	399	537	900	35	54	82	164	329	455	792	10	20	32	47	70	82	108	7.226e+08	22.1629	0.305247	0.114086	0.144407	0.124222	0.00513613	0.109466	0.0654482		0.596809	0.485059	0.0731408	0.108054	0.0730905		0	2.19722	33.33	0	29.8827	48.0444	53.9809	65.2907	0.32416
603	2018	20.19	669884	45	74	114	211	399	537	900	35	54	82	164	329	455	792	10	20	32	47	70	82	108	6.900e+08	22.034	0.420842	0.140633	0.219507	0.212972	0.00372152	0.233345	0.0774146		1.1914	-0.120953	0.091329				0	2.19722	33.33	0	31.297	45.5854	52.1712	63.6178	0.32416
603	2019	22.82	941983	45	74	114	211	399	537	900	35	54	82	164	329	455	792	10	20	32	47	70	82	108	6.900e+08	22.193	0.387562	0.139018	0.232815	0.137467	0.010598	0.233142	0.10958		0.207704	0.172278	0.0947122	0.125059	0.094704		0	2.19722	33.33	0	31.297	42.7933	49.0108	58.5585	0.234951
603	2020	19.05	595547	45	74	114	211	399	537	900	35	54	82	164	329	455	792	10	20	32	47	70	82	108	6.900e+08	22.2586	0.4348	0.0919464	0.15636	0.128971	0.00545366	0.232913	0.0989945		-0.435383	0.0678531	0.0622259		0.0622253		0	2.19722	33.33	0	31.297	40.6851	45.8692	56.034	0.167588
605	2011	4.12	12551	43	69	107	197	389	518	871	32	46	76	156	322	441	768	11	23	31	41	67	77	103	93225000	18.7022	0.5759	-0.0139763	-0.0321531	-0.00800104	0.0427495	0.289096	0.350202	0.649798	0.145277	0.0170746	0.00501166		-0.0103395		1	2.19722	33.33	0	55.7522	58.7858	60.1563	62.4314	0.0300972
605	2013	5.01	21745	34	54	70	199	311	499	847	32	47	60	161	256	416	707	2	7	10	38	55	83	140	93225000	19.9763	0.274286	-0.0399665	-0.0603074	0.00956125	0.0207673	0.0679056	0.0930931	0.906907	0.226811	2.43656	0.0753632	0.0753632	0.0753447	0.0753447	1	2.19722	33.33	0	50.6086	56.7539	58.3015	60.5205	0.101636
605	2014	19.94	247907	34	54	70	199	311	500	848	32	47	60	161	256	417	708	2	7	10	38	55	83	140	1.950e+08	21.5909	0.544648	0.0273879	0.0547519	0.0309927	0.0361895	0.477554	0.0830907	0.916909	9.19255	4.02593	0.225419	-0.396251	0.225336	-0.392897	0	2.19722	33.33	0	29.0124	59.4324	66.0212	75.3037	0.833959
605	2015	20.65	217659	32	56	69	195	313	500	844	30	49	59	159	258	417	703	2	7	10	36	55	83	141	1.950e+08	21.6163	0.533771	0.0194343	0.0421698	0.0267669	0.0498733	0.460637	0.12712	0.87288	0.0453024	0.0256454	0.0934417	0.0934417	0.0934275	0.0934275	0	2.19722	33.33	0	29.5139	59.3113	66.5356	73.145	0.798722
605	2016	19.93	214008	32	56	69	196	316	504	848	30	49	59	159	260	420	706	2	7	10	37	56	84	142	1.950e+08	21.9659	0.658364	0.0151303	0.0384846	0.0428889	0.059182	0.31622	0.0926471		0.049319	0.418544	0.0572897				0	2.19722	33.33	0	29.5139	59.1237	63.6421	65.4299	0.792393
605	2017	19.93	523350	32	55	69	191	317	496	838	30	48	59	156	261	412	698	2	7	10	35	56	84	140	2.519e+08	22.4554	0.562089	0.0384185	0.0957291	-0.0165493	0.130714	0.195653	0.287143	0.622413	1.08185	0.631463	0.119031		0.119016		0	2.19722	33.33	0	22.4581	43.1225	54.3546	64.5735	0.583431
605	2018	20.46	480184	44	65	104	210	340	502	850	33	51	81	162	271	423	748	11	14	23	48	69	79	102	3.527e+08	22.5709	0.587193	0.0153345	0.0361121	-0.00945916	0.0920461	0.165112	0.298879	0.617994	-0.0578523	0.122457	0.0559887	0.0582252	0.0386097		0	2.19722	33.33	0	22.4581	43.1225	54.3546	64.5735	0.583431
605	2019	19.35	630036	44	66	104	210	342	505	850	33	52	81	161	273	427	748	11	14	23	49	69	78	102	3.527e+08	22.8579	0.669936	0.00680844	0.0186258	0.0589355	0.069486	0.235705	0.258781	0.678926	0.211784	0.332481	0.058113		0.058099		0	2.19722	33.33	0	22.4581	43.0262	54.2583	64.4772	0.579139
605	2020	18.48	630550	44	66	104	210	342	505	850	33	52	81	161	273	427	748	11	14	23	49	69	78	102	3.527e+08	22.8846	0.676494	0.00218724	0.00669411	0.016591	0.0811277	0.230255	0.257697	0.681737	-0.0060523	0.0270218	0.0336053		0.0278256		0	2.19722	33.33	0	22.4581	43.0262	53.6912	60.9024	0.579139
608	2010	35.92	1131224	39	67	102	197	383	512	861	29	44	72	156	316	435	758	10	23	30	41	67	77	103	7.499e+08	22.5892	0.555911	0.0629588	0.172593	-0.11027	0.00113445	0.00398273	0.00258769	0.99584	2.07892	-0.16734	0.0447976	0.0497732	0.0447594	0.0381377	0	1.94591	42.86	0	29.1234	41.7583	46.7393	50.0338	0.259626
608	2011	20.59	257465	39	67	102	199	387	517	869	29	44	72	158	320	440	766	10	23	30	41	67	77	103	7.499e+08	22.5569	0.511386	0.0294545	0.0632083	-0.0128529	0.00125658	0.00390001	0.00258429	0.995791	-0.734911	-0.0318001	0.0178528	0.0286541	0.0178517	0.0184321	0	1.94591	42.86	0	29.1234	41.7583	46.619	49.052	0.259626
608	2012	28.26	202941	39	67	105	203	393	525	889	29	44	75	161	325	446	784	10	23	30	42	68	79	105	7.499e+08	22.6446	0.507563	0.0412752	0.0841306	-0.0875961	0.00179156	0.00353319	0.00228469	0.996227	-0.323021	0.0916074	0.0181716	0.0207592	0.0175551	-0.0250513	0	1.94591	42.86	0	29.1234	41.7583	46.619	52.7723	0.259626
608	2013	31.96	203380	39	67	105	204	396	528	892	29	44	75	161	327	448	786	10	23	30	43	69	80	106	7.499e+08	22.8705	0.595973	0.0244226	0.0550978	-0.0523044	0.00274702	0.0042878	0.00395934	0.994854	0.263514	0.253517	0.0111532	0.0850001	-0.0014242	0.0588694	0	1.94591	42.86	0	29.1234	41.7049	46.5656	53.5431	0.259626
608	2014	-5.28	482816	39	67	105	204	396	528	893	29	44	75	161	327	448	787	10	23	30	43	69	80	106	7.499e+08	23.1426	0.61235	-0.0527334	-0.133593	-0.0146399	0.00393592	0.00310219	0.00464634	0.995354	0.969408	0.312717	0.00937548	0.150669	0.00932397	0.150539	1	1.94591	42.86	0	29.1234	40.5512	41.5543	43.0378	0.224588
608	2015	28.53	233825	39	67	106	206	400	532	899	29	44	76	163	331	452	793	10	23	30	43	69	80	106	7.499e+08	23.0508	0.597069	0.00635908	0.0161014	-0.00152463	0.00487041	0.00295396	0.00496053	0.995039	-0.523332	-0.0877521	0.0155207	0.0155207	0.0154865	-0.0045619	0	1.94591	42.86	0	29.1234	40.6236	42.1622	44.5543	0.227077
608	2016	-5.86	194312	39	67	106	207	402	536	903	29	44	76	163	332	455	796	10	23	30	44	70	81	107	7.499e+08	23.0057	0.62328	-0.0437725	-0.112203	0.0179521	0.00550009	0.00274698	0.00503431	0.994966	-0.0124228	-0.0440278	0.00091365	0.00091365	0.00090974	0.00090887	1	1.94591	42.86	0	29.1234	40.6236	46.312	50.9248	0.227077
608	2017	32.7	179006	39	67	106	207	402	536	903	29	44	76	163	332	455	796	10	23	30	44	70	81	107	7.499e+08	22.6995	0.490094	0.0223536	0.0516019	0.0205796	0.00769943	0.00161309	0.00159078		-0.164388	-0.263811	0.0024614				0	1.94591	42.86	0	29.1234	45.3026	53.4182	60.4183	0.328472
608	2018	29.05	99377	39	67	106	207	402	536	903	29	44	76	163	332	455	796	10	23	30	44	70	81	107	7.499e+08	22.6078	0.433104	0.0122812	0.022866	-0.00142892	0.00707718	0.00161971	0.00166391		-0.459509	-0.0876011	8.51e-05		6.417e-05		0	1.94591	42.86	0	29.1234	47.9816	55.9543	62.2286	0.420451
608	2019	-8.25	91957	39	66	106	207	402	536	903	29	44	76	163	332	455	796	10	22	30	44	70	81	107	7.499e+08	22.4781	0.392218	-0.0105861	-0.0180645	0.0284574	0.00527341	0.00163778	0.00180381		-0.159512	-0.12168	8.355e-06	2.096e-05			1	1.94591	42.86	0	29.1234	46.9109	54.8835	61.1852	0.420451
608	2020	29.02	179838	28	109	170	285	398	665	1269	25	91	131	218	299	527	1106	3	18	39	67	99	138	163	7.499e+08	22.5022	0.388234	0.0197178	0.0323349	0.0628338	0.0109991	0.00212953	0.00171314		1.34853	0.0244847	9.365e-05		6.301e-05		0	1.94591	42.86	0	29.9729	47.1051	53.5926	58.3185	0.40853
612	2010	41.34	1696569	145	211	294	623	1051	1410	1830	112	157	202	413	690	933	1236	33	54	92	210	361	477	594	4.802e+08	22.0986	0.483829	0.0294152	0.0575863	0.0903556	0.00037518	0.473714	0.0159519	0.976013	0.0961964	0.0106807	0.0129411	0.0129411	0.0124465	0.0124465	0	2.19722	33.33	0	24.0018	36.5383	38.5799	41.4128	0.444504
612	2011	60.28	1775687	145	211	294	623	1051	1410	1830	112	157	202	413	690	933	1236	33	54	92	210	361	477	594	4.802e+08	22.317	0.502092	0.0858904	0.169728	0.0550345	0.00181582	0.364662	0.0118098	0.981732	0.0671335	0.244116	0.108383	0.108383	0.108232	0.108763	0	2.07944	25	0	24.0018	35.8807	37.7776	38.8508	0.444504
612	2012	58.94	2351598	145	211	294	623	1051	1410	1831	112	157	202	413	690	933	1236	33	54	92	210	361	477	595	4.802e+08	22.5399	0.602019	-0.00277399	-0.00627034	0.0528625	0.00231982	0.265996	0.00865454	0.986177	0.0258463	0.249706	0.229005	0.229005	0.227768	0.227768	1	2.19722	33.33	0	24.0018	35.5266	37.1371	39.3338	0.429756
612	2013	12.33	1856534	145	211	294	623	1051	1410	1831	112	157	202	413	690	933	1236	33	54	92	210	361	477	595	1.169e+09	22.6967	0.399113	0.0389798	0.0768269	-0.00452617	0.0181219	0.490175	0.00643212	0.98915	-0.0829781	0.169759	0.0544991	0.0544991	0.0544464	0.0544464	0	2.3979	45.45	0	17.7461	36.9645	45.6474	55.466	0.653211
612	2014	13.82	1959814	145	211	294	623	1052	1413	1836	112	157	202	413	690	935	1239	33	54	92	210	362	478	597	1.203e+09	22.9367	0.48312	0.0436231	0.0787608	0.179709	0.0043027	0.349084	0.188693	0.761641	-0.0651771	0.271218	0.0330278	0.268873	0.0330203	0.268866	0	2.3979	45.45	0	17.5597	42.2185	45.4531	48.3794	0.982222
612	2015	11.57	1534815	145	211	294	623	1053	1414	1837	112	157	202	413	690	935	1239	33	54	92	210	363	479	598	1.203e+09	22.8783	0.447863	-0.00703484	-0.013174	-0.00503397	0.0031133	0.342759	0.00432917	0.991987	-0.112637	-0.0566926	0.0148253	0.0148253	0.012428	0.012428	1	2.07944	37.5	0	17.5597	33.6129	39.0202	44.3088	0.495295
612	2016	5.89	1414810	145	211	294	623	1053	1415	1839	112	157	202	413	690	935	1240	33	54	92	210	363	480	599	1.192e+09	22.7087	0.378894	0.0124724	0.0213677	0.0315751	0.00511122	0.372483	0.00450855	0.991126	-0.157211	-0.155976	0.0171003		0.0157663		0	2.19722	33.33	1	15.9551	32.1515	42.9899	49.0243	0.549964
612	2017	12.87	1723877	145	211	294	623	1053	1415	1839	112	157	202	413	690	935	1240	33	54	92	210	363	480	599	1.192e+09	22.7335	0.369023	0.0238323	0.0380646	0.0199501	0.00307487	0.359048	0.00379297	0.991948	0.277831	0.0250266	0.0311702		0.0132386		0	2.19722	33.33	1	17.1101	49.1595	58.7386	64.4032	0.958773
612	2018	3.57	1789801	143	210	290	616	1061	1405	1841	111	156	201	407	697	927	1244	32	54	89	209	364	478	597	1.192e+09	22.7307	0.432418	-0.0593076	-0.0989576	0.112684	0.00239319	0.372461	0.0031963	0.992533	-0.0215157	-0.00276576	0.0281048		0.0279045		1	2.19722	33.33	0	17.3024	49.3518	58.8889	64.6142	0.948137
612	2019	8.86	1732682	145	211	294	623	1053	1415	1839	112	157	202	413	690	935	1240	33	54	92	210	363	480	599	1.192e+09	22.6711	0.384877	0.0147528	0.0249775	0.103685	0.00257719	0.379186	0.00347179	0.991995	-0.0300767	-0.0578872	0.00727682		0.00598856		0	2.19722	33.33	0	17.3024	49.3518	56.1611	63.0221	0.948137
612	2020	18.29	1447713	145	211	294	622	1053	1413	1841	112	157	202	412	690	933	1242	33	54	92	210	363	480	599	1.192e+09	22.6886	0.32387	0.0802675	0.124274	0.116075	0.00069562	0.342932	0.0128073	0.982738	-0.00359551	0.0176477	0.0159324		0.0157828		0	2.19722	33.33	0	17.3024	48.3982	54.844	57.7029	0.904159
615	2010	14.39	227775	28	52	90	230	414	1032	1775	18	25	36	123	244	687	1199	10	27	54	107	170	345	576	2.117e+08	20.9218	0.402406	0.00268666	0.0044408	-0.0925358	0.0442169	0.224441	0.116269	0.883731	0.104548	-0.0492774	0.0324652	0.0324652	0.0324652	0.0324652	0	2.19722	33.33	0	16.3779	30.2883	33.9333	38.1754	0.677966
615	2011	5.68	271234	28	52	90	230	415	1034	1777	18	25	36	123	245	689	1201	10	27	54	107	170	345	576	2.117e+08	20.8849	0.468715	-0.0610271	-0.108003	-0.0158419	0.0341615	0.220405	0.11993	0.88007	0.112543	-0.0362862	0.0158871	0.0158871	0.0156412	0.0156412	1	2.19722	33.33	0	16.3779	28.2321	29.6451	31.8648	0.677966
615	2012	12.5	276769	28	52	90	233	418	1043	1787	18	25	36	124	247	696	1209	10	27	54	109	171	347	578	2.117e+08	21.1058	0.564787	0.00320323	0.00670181	0.0740244	0.0378823	0.189416	0.094009	0.905991	-0.0438827	0.247193	0.0185827	0.0185827	0.0185827	0.0185827	0	2.19722	33.33	0	16.3779	30.2738	31.6516	33.6822	0.677966
615	2013	7.41	201557	29	53	91	235	420	1047	1799	18	25	36	125	248	699	1216	11	28	55	110	172	348	583	2.117e+08	20.909	0.495739	-0.0275408	-0.059056	-0.04958	0.0524644	0.23051	0.111843	0.888157	-0.118098	-0.178635	0.0186723	0.0186723	0.0186723	-0.00889705	1	2.19722	33.33	0	16.3779	29.633	30.8701	33.4632	0.623169
615	2014	11.61	563039	29	53	91	235	422	1070	1825	18	25	36	125	250	722	1240	11	28	55	110	172	348	585	2.117e+08	21.1231	0.47627	0.0116847	0.0226873	0.093645	0.0272896	0.231973	0.0881752	0.911825	0.0791507	0.238796	0.032571	0.032571	0.0323234	0.0116551	0	2.19722	33.33	0	16.3779	23.2433	24.2965	26.6311	0.38088
615	2015	16.49	816768	29	53	91	235	422	1070	1826	18	25	36	125	250	722	1241	11	28	55	110	172	348	585	3.901e+08	22.717	0.733866	0.0596496	0.192651	0.246902	0.00696689	0.0669702	0.0216162	0.978289	2.47292	3.92284	0.0245657	0.0245657	0.0245234	0.0245234	0	2.19722	33.33	0	42.8832	54.7092	58.1373	63.3862	0.207224
615	2016	15.25	1403893	29	53	91	237	424	1075	1832	18	25	36	126	251	725	1245	11	28	55	111	173	350	587	7.803e+08	22.6427	0.713111	0.0268544	0.0972543	0.121055	0.0082102	0.072246	0.022639	0.977219	0.758028	-0.0715898	0.00125535	0.0016538	0.00124991		0	2.19722	33.33	1	42.8832	53.5223	56.6371	60.7366	0.207224
615	2017	20.17	1072234	29	53	92	238	425	1078	1837	18	25	36	126	251	727	1249	11	28	56	112	174	351	588	7.851e+08	22.9376	0.693009	0.0526972	0.176593	-0.0723333	0.00711291	0.0501916	0.0163014	0.983282	-0.341201	0.342991	0.00533235	0.235815	0.00530698	0.131335	0	2.19722	33.33	0	42.6206	53.1946	54.0999	55.3684	0.207224
615	2018	15.47	885075	29	53	92	239	426	1080	1839	18	25	36	126	251	727	1249	11	28	56	113	175	353	590	7.834e+08	23.2316	0.757065	0.0119485	0.0442063	0.0889286	0.0141188	0.044375	0.019609	0.979393	0.0334609	0.341756	0.0590523	0.117372	0.0574454		0	2.07944	37.5	0	42.9658	53.562	54.4692	56.1121	0.205994
615	2019	14.11	1129598	29	53	92	238	427	1080	1838	18	25	36	126	252	727	1248	11	28	56	112	175	353	590	7.823e+08	23.0465	0.739542	0.0110187	0.043919	0.0690465	0.0231114	0.0508255	0.0285313	0.970335	0.0906508	-0.169016	0.0456703	0.0476432	0.0455856	0.0473913	0	2.19722	33.33	0	37.0361	48.9102	51.2681	53.1728	0.161734
615	2020	11.81	638064	29	53	92	238	427	1080	1838	18	25	36	126	252	727	1248	11	28	56	112	175	353	590	7.812e+08	22.9696	0.719366	0.00388281	0.0143724	-0.0404713	0.0198813	0.0572713	0.0264768	0.972299	-0.369178	-0.0739632	0.056125	0.0574819	0.0560758		0	2.19722	33.33	0	29.3443	39.9936	44.4411	50.2055	0.263943
619	2010	17.46	1347177	263	358	467	1038	1840	2817	4066	254	347	444	989	1700	2578	3639	9	11	23	49	140	239	427	3.600e+08	21.9285	0.356334	0.059881	0.086362	0.0746139	0.00147028	0.489783	0.0319257	0.968074	-0.0205113	0.195593	0.156384		0.156325		0	1.79176	50	0	32.0682	41.9365	42.7751	43.9136	0.294118
619	2011	18.47	1492179	265	361	470	1048	1857	2841	4099	255	348	445	996	1713	2594	3661	10	13	25	52	144	247	438	3.600e+08	22.124	0.451667	0.0312565	0.0528557	-0.0582717	0.00475999	0.400429	0.0444149	0.955585	0.0278586	0.215868	0.0254426		0.025246		0	2.19722	33.33	0	32.0682	42.8636	43.8329	45.1987	0.294118
619	2012	21.14	1322519	274	368	486	1031	1877	2890	4245	264	355	467	981	1728	2637	3777	10	13	19	50	149	253	468	3.600e+08	22.2246	0.457357	0.0541029	0.0992086	0.0784922	0.0046217	0.379393	0.0486984	0.951302	0.0302954	0.10585	0.0590341	0.0590341	0.0590341	0.0590341	0	2.07944	25	0	32.0682	42.2014	43.096	44.7256	0.294118
619	2013	20.17	1288050	275	369	487	1032	1888	2910	4267	265	356	468	982	1738	2656	3797	10	13	19	50	150	254	470	3.600e+08	22.1925	0.41399	0.0364106	0.0645604	0.0795761	0.00860633	0.40184	0.048876	0.951124	-0.0342634	-0.0316275	0.0343425	0.0343425	0.0329001	0.0329001	0	2.19722	33.33	0	32.0682	41.9194	42.4764	43.8089	0.294118
619	2014	22.27	1259529	277	374	492	1043	1910	2941	4312	266	360	472	990	1757	2682	3833	11	14	20	53	153	259	479	3.600e+08	22.1245	0.353838	0.0290401	0.0472149	0.151301	0.0177958	0.423009	0.0608437	0.939156	-0.0366894	-0.065739	0.0371107	0.0371107	0.0367758	0.0367758	0	2.07944	37.5	0	32.0682	42.8889	44.1528	45.8162	0.294118
619	2015	21.88	976395	278	377	496	1050	1925	2968	4344	267	363	476	997	1771	2706	3862	11	14	20	53	154	262	482	3.600e+08	22.0866	0.321319	0.0295652	0.0446527	0.107017	0.0279473	0.405077	0.0612597	0.93874	-0.121638	-0.0371349	0.0104966	0.0104966	-0.0125651	-0.0125651	0	2.19722	33.33	0	30.6341	42.0548	44.3679	47.8647	0.307882
619	2016	19.57	904658	280	384	508	1072	1958	3007	4389	269	370	488	1017	1799	2739	3900	11	14	20	55	159	268	489	3.600e+08	22.0779	0.312097	0.0223849	0.0327614	0.0863814	0.0392565	0.375514	0.0645317		-0.0713254	-0.0086758	0.0117932		0.011576		0	2.19722	33.33	0	30.6341	37.0674	40.2635	43.5549	0.145081
619	2017	14.23	1080313	260	383	490	1133	1963	2971	4151	249	369	464	1073	1797	2701	3702	11	14	26	60	166	270	449	3.600e+08	21.9813	0.252183	0.00399832	0.00558102	0.0293932	0.047152	0.391508	0.067861		-0.030415	-0.0920803	0.0220349		0.0200228		0	2.19722	33.33	0	30.6341	36.0702	38.4557	41.0269	0.112529
619	2018	14.04	1026201	280	389	511	1082	1981	3039	4424	269	374	491	1025	1817	2766	3928	11	15	20	57	164	273	496	3.600e+08	22.0554	0.30386	0.00085718	0.00118885	-0.0514028	0.0566544	0.345771	0.061404		0.00086873	0.0768872	0.0271005		0.0193692		0	2.19722	33.33	0	30.6341	35.5674	38.3257	41.9478	0.0961169
619	2019	14.76	1070892	280	386	512	1080	1981	3040	4427	269	372	492	1023	1817	2767	3931	11	14	20	57	164	273	496	3.600e+08	22.122	0.337815	0.00283631	0.00417967	0.0424985	0.0542525	0.297944	0.0663617		0.169541	0.0689258	0.0478741		0.0416745		0	2.19722	33.33	0	30.6341	35.5813	38.3396	42.5126	0.0965698
619	2020	15.87	1300465	278	386	508	1105	1966	3002	4322	267	372	486	1047	1805	2726	3844	11	14	22	58	161	276	478	3.600e+08	22.2843	0.395434	0.00902404	0.0143002	0.0128865	0.0879106	0.273307	0.0723582		0.0812566	0.1762	0.0511217	0.121067	0.0510243		0	2.19722	33.33	0	30.6341	35.3174	38.4459	43.6995	0.0879562
620	2011	34.32	770470	40	69	104	203	370	502	851	30	50	73	159	301	427	748	10	19	31	44	69	75	103	4.515e+08	22.6347	0.629394	0.178556	0.481456	-0.190984	0.0113589	0.0266702	0.00614436	0.990699		1137.56	16.9551	16.9551	16.9551	16.9551	0	2.19722	33.33	0	65.9798	75.1969	80.0831	86.1479	0.0983361
620	2012	37.78	713415	40	70	107	207	376	510	871	30	51	76	162	306	433	766	10	19	31	45	70	77	105	1.598e+09	23.0818	0.712403	0.0701245	0.219156	-0.0189718	0.0125959	0.0152169	0.00210188	0.995879	0.0543387	0.563736	0.0446377	0.0912502	0.0446242	0.0912367	0	2.19722	33.33	0	65.9798	75.3318	80.7896	86.5207	0.0983361
620	2013	37.46	828322	40	70	107	208	379	513	874	30	51	76	162	308	435	768	10	19	31	46	71	78	106	1.598e+09	23.6282	0.806703	0.0347971	0.152702	-0.19556	0.00656089	0.024694	0.0018456	0.996986	0.0562885	0.727042	0.0309942	0.0379374	0.0309884	0.0224625	0	2.19722	33.33	0	65.9798	75.9215	81.3793	85.9774	0.0983361
[truncated: 19,728 more rows]
[truncated: 89 more columns]
